# Supplementary material for: A reference consensus genetic map for molecular markers and economically important traits in faba bean (Vicia faba L.)
Source: BMC Genomics. 2013 Dec 30;14:932. doi: 10.1186/1471-2164-14-932 (PMC3880837; doi:10.1186/1471-2164-14-932)
Supplement: Additional file 2: Table S2 — Information on the markers used in this study and mapped in the three faba bean RIL populations. [file 1471-2164-14-932-S2.xls]

## Sheet: Table S2
												Polymorphism detection method(7)
No.	Marker	Other names	Marker type	Forward primer 5'→ 3'	Reverse primer 5'→3'	Vf6xVf27	Vf6xVf136	C29HxVf136	Common marker	LG	Position (cM)	Vf6xVf27	Vf6xVf136	29HxVf136
1	PeaβGlu		DR	AAACAACCTACCACCAGCAAA	CAACAACAACATTCACCCAACC	1	1	0	1	I	894.292	CAP (Hae III)	CAP (Hae III)
2	PsDof1		DR	AAGCCTCAGCCGGAACAAGC	TCCATTTCCAAGGAATAAACC	0	0	1	0	III	461.612			CAP (Hha I)
3	Aat-2		Isozyme	-	-	1	0	0	0	IIIa	0
4	Aco-2		Isozyme	-	-	0	1	0	0	I	12.0073
5	Pgd-p		Isozyme	-	-	0	1	0	0	VI	409.766
6	Prx-1		Isozyme	-	-	1	1	0	1	V	83.8613
9	Sod-1		Isozyme	-	-	1	1	0	1	VI	69.3745
7	PTSS4a		ITAP	TGGGATTTTGTCTTTTGTTGATAAGGATCAG	TTGGACCATCTCCCAAGTACTTTTGTA	1	0	0	0	III	97.0142	CAP (Hpy188III)
8	PTSS4b		ITAP	TGGGATTTTGTCTTTTGTTGATAAGGATCAG	TTGGACCATCTCCCAAGTACTTTTGTA	1	0	0	0	III	96.9742	CAP (Hpy188III)
10	13n10_1		ITAP	GCAGCTCGACCAATATTCAGC	GATAGATAGCGACATGGTCATGG	1	0	0	0	IV	66.9404	SNaPshot
11	13n10_6		ITAP	GTTGGGGAAAGCACTCATGC	CTGCAGATAGAGGCTGTTTGC	1	0	0	0	IV	25.2767	CAP (TaqI)
12	1433P		ITAP	AAGGTTTTCTACCTTAAGATGAAGGGAG	GTTTAGCAAGATTGCAGGCACGA	1	0	1	1	II	139.186	CAP (FokI)		CAP (Taq I)
13	1947_02	mtmt_GEN_01947_02_11/Mt1947-024	ITAP	GTAAAGTTGCCAGCCCATGT	GCAGCACGGTGTTCTCTCTC	1	0	0	0	IV	247.626
14	19a15_1		ITAP	ACTTCGCATGATTGTTGATGG	ATACCCATCAGCTGCTGCTC	1	0	0	0	IV	22.0823	CAP (MboII)
15	19a15_3		ITAP	GGTGCTCCTCCATTTGAGGC	CAAGGATGCTCCATTATCTTCTG	1	0	0	0	I	741.538	SNaPshot
16	24g3_5		ITAP	GCTCTAGAAGAACTGTACTTGAGCC	AGACTGCCTCAGCAATTCCTTC	1	0	0	0	LG03	37.4359	SNaPshot
17	28d22_4		ITAP	CCAACTCTTTTCAAGGGCAGC	TGTCCCAAGCTCCAATTTCC	1	0	0	0	IV	27.4981	CAP (XhoI)
18	28d22_5		ITAP	CCAACTCTTTTCAAGGGCAGC	TGTCCCAAGCTCCAATTTCC	1	0	0	0	IVa	0.04	CAP (XhoI)
19	6DCS		ITAP	CTCACGAAAGCCATTGGAGCCAGCAACT	TGCCATGAGCATCAGCCAATTCTTTGA	1	1	1	1	II	416.25	CAP (HpyCH4IV)	CAP (MseI)	CAP (MseI)
20	AATC		ITAP	TGCTTCACGATGCCACCAA	TCCGACATTAGGATCAAGTAGG	0	1	0	0	II	273.436
21	AIGPa		ITAP	CTGATAGGGCCAGGAGGCAGGGAAGA	GTTTTTTAGCATTTGGACGAATGGTTGGT	1	0	0	0	II	36.875	SNaPshot
22	AIGPb		ITAP	CTGATAGGGCCAGGAGGCAGGGAAGA	GTTTTTTAGCATTTGGACGAATGGTTGGT	1	1	0	1	IV	92.5902	Length
23	AnMtL10		ITAP	CCCGGTTACGAATCTTCGCATC	GATCTAGAGTTGGATTTTGCAAGATC	1	0	0	0	I	788.731	Length
24	AnMtL6		ITAP	CAAGAGTACAAGATTACAACTTTGACC	CTTTGGAATATCTACTGCTTCGCC	1	0	0	0	IIa	159.646	CAP (DdeI)
25	AnMtL8		ITAP	CGTGTTCGGGAGTTGATGAATATG	CCTAATCCTTCTAGCTAAACGAACATC	1	0	0	0	IIa	162.459	SNaPshot (A/245/F)
26	AnMtS13		ITAP	GCGACGTGCCCTCCAAGTCC	AGGACCCATGGAATCATTACCTCC	1	1	1	1	II	508.859	Length	CAP (RsaI)	CAP (RsaI)
27	AnMtS37		ITAP	GATTCCAGCATTCTTGTGTCGCC	CATCCACTCCAAGTTACGTGGATC	1	1	0	1	V	91.2854	CAP (AvaII)	CAP (AvaII)
28	ASNEP		ITAP	GAAGAAAAAACATGCTTCTGGATCATATA	ATCTTTAACCAATTTATATTGCTGGTGCA	1	0	0	0	I	569.059	CAP (HindIII)
29	ATCP		ITAP	AACCAATTGGTATTGCAGCTCAGAGCCA	TTCCTTGCCAAGAACAAACCGAATGTCA	1	0	0	0	LG17	0	Length
30	BGAL		ITAP	AGACTTGTCTTGGCAGAAATGGTCTTACA	AATATGATACCATTTCTGTGTTGGTTCTCCA	1	0	1	1	I	562.946	CAP (HpaII)
31	BGER		ITAP	TGGTGATTTCGGTTTCGGAATTTACAATGA	CACTTTCATTATCATAAATTCCTTCCAATGA	1	0	0	0	LG18	0	CAP (DdeI)
32	CALTL		ITAP	GTGGAAGGCACCATTGATTGACAAC	TCTTCTTCTCAGCCTCTTCAAATGC	1	0	0	0	III	253.428	SNaPshot
33	CDC2		ITAP	CAACTTTGCAAGGGTGTTGCTTTCT	ACTAACACCTGGCCACACATCTTCA	1	0	0	0	III	240.014	CAP (DdeI)
34	Cg008		ITAP	TCGCTCGTATCTCTTCCTTCTTCC	CGCCCAGAAATGACATGATAAGAAATG	1	0	0	0	V	10.5516
35	cgP137F		ITAP	TGTTAACCTCAGTTACTGCAACAGA	AGGATGCAATCAAGCATATATCTTGA	1	0	1	1	III	75.8027	CAP (HpaII)		CAP (HpaII)
36	CHR		ITAP	TTTGGGTTACTGAAAATCATCCTCATCTTG	GAGAGAAGATTTTCAAGTTTCTTGACAGA	1	0	0	0	I	613.631	CAP (AvaI)
37	CNGC4		ITAP	AGAGATGAGAATCAAGAGGAGGGATGCA	CATGATGAAGAGCATTTCGTCCACTGGA	1	0	0	0	IV	40.5037	SNaPshot		P/A
38	CP450		ITAP	AGTGTGAGATCAATGGTTATGTGATC	CATCATCACCTTTCAATATTTGTCC	1	0	0	0	VI	314.074	CAP (AvaII)
39	CPCB2		ITAP	AGAAAGAGTGAAGTCTGTGGATCTACATC	GGATGAACAGCCACACACCTAATGTAATC	1	0	0	0	V	0	Length
40	CTP		ITAP	GTTTCGACCCGGACCACCATAATAGAAGTA	TGGAAATGACCATGTTCTAGGATACTGGC	1	0	0	0	I	854.762	CAP (AciI)
41	CULL		ITAP	GCAGAGTTGATTGCCAAGTTTTTGGATGA	CCTTAAACATTCCTTCCAGCTTGTTTGTA	1	0	0	0	I	961.315	CAP (MseI)
42	CYSK		ITAP	GGAATTGCTAAAGATGTTACAGAATTGA	AATGAGGACACTCTGTCCAGGTGTGA	1	0	0	0	IV	111.83	SNaPshot
43	EXRN		ITAP	GTTGGTGGTGGAAGTGATGGATCTCTGGA	AACCTAGATATGTTCGGGTAAGATACTTGA	1	0	0	0	unlinked	-	Length
44	FENR		ITAP	ATGCTTATGCCAAAAGATCCAAATGC	ATCTTGTCACCGGGATCAAGCACACA	1	0	0	0	I	750.328	CAP (SacI)
45	FIS1		ITAP	TTGCCACAGTAGAAGCAGAAGAGATA	CTGTTTCATCAACTTCAGCAACTTT	1	0	0	0	IV	181.097	CAP (SspI)
46	GBNP		ITAP	GCTTCAAGCTTGTCATCGTCGGCGA	GTATCCCAGCAGTAGAAGCGAATCT	1	0	1	1	LG03	58.076		P/A	P/A
47	GCSP		ITAP	GTAAAGAAACACTTGGCACCATTTTTAC	CCTCTTAAGTCAATAATGAACTCATGAGC	1	0	0	0	I	574.875	CAP (HphI)
48	GLIP063	mtmt_GEN_00446_01_11	ITAP	TCTTCAGGAGGTAGCTGGGA	CAAGGCGAAGAAAGAACGAC	1	0	0	0	I	789.691	CAP (SfcI)
49	GLIP071	mtmt_GEN_00492_05_11	ITAP	TTTGCCACAGTATGATCCCA	CAGCATATTCTCCAGCAGCA	1	0	0	0	I	574.94	SNaPshot
50	GLIP089	mtmt_GEN_00523_05_21	ITAP	GTCAAGCTTGGGTGAATGGT	TTGGATGCTTTCAACCATGA	1	0	0	0	IVa	0	SNaPshot
51	GLIP099	mtmt_GEN_00547_02_21	ITAP	CTTCATGCCAAAAATGCTGA	GAAGAAGCACCAAGAGCACC	1	0	0	0	V	107.236	CAP (MaeIII)
52	GLIP107	mtmt_GEN_00570_02_11	ITAP	ACAAGCAACCATGTTGGACA	GAGCAGATCACCTCCTGGAC	1	0	0	0	unlinked	-	CAP (AciI)
53	GLIP133	mtmt_GEN_00652_02_11	ITAP	CTGATTGGGCAAGGACTCAT	AAATCCACAAGCTTTGCACC	1	0	0	0	III	255.199	CAP (TaqI)
54	GLIP135	mtmt_GEN_00665_02_11	ITAP	AAGATGGAGGTTGATGTGCC	ACTTCAAGGACCATTGCGAC	1	0	0	0	IIa	99.0464	SNaPshot
55	GLIP137	mtmt_GEN_00672_04_11	ITAP	CCGAATCGTGTGGAGAGTTT	TCACATGCTTCTTCCACAGC	1	0	0	0	IV	213.766	SNaPshot
56	GLIP139	mtmt_GEN_00673_02_11	ITAP	GCGAACCTGTTGGACTTGAT	GTTCACATCAAAAGCAGCCA	1	0	0	0	IV	140.563	CAP (AseI)
57	GLIP163	mtmt_GEN_00954_01_11	ITAP	CCTCTTGACCGTGACCAAAT	CTTCACCGGTCTAGCACCAT	1	0	0	0	I	374.734	CAP (MnII)
58	GLIP169	mtmt_GEN_00719_01_11	ITAP	AAGGATCTTGGTGTTCGTGG	TATGAAGTCAACAGCACGGC	1	0	0	0	IV	237.579	CAP (SmII)
59	GLIP171a	mtmt_GEN_00733_03_31	ITAP	TGGGAAGAAAAGTGCTGCTT	GCCTCGTTAATTGGTCTTCG	1	0	0	0	I	621.884	Length	Length
60	GLIP171b	mtmt_GEN_00733_03_31	ITAP	TGGGAAGAAAAGTGCTGCTT	GCCTCGTTAATTGGTCTTCG	1	1	0	1	V	95.4249	Length
61	GLIP253	mtmt_GEN_01048_05_11	ITAP	TTGGGAATGTGTCTTGGTGA	TTTTGTCGTTCACTCCCACA	1	0	0	0	IV	67.3204	CAP (HinfI)
62	GLIP263	mtmt_GEN_01106_02_11	ITAP	CACTGGTGCAGAACAAGGAA	CAGAGAAACCCCAACCAAGA	1	0	0	0	I	712.334	CAP (HgaI)
63	GLIP291	mtmt_GEN_01204_05_11	ITAP	TGCAAAGGGAATGAAAGGAG	TGGACCGGTGGTTTCATAAT	1	0	0	0	I	792.482	CAP (HpyCH4IV)
64	GLIP307	mtmt_GEN_00565_01_11	ITAP	GCGAATTAGTGAACCTCCCA	CAAAGGAGGCCCAATTGTTA	1	0	0	0	LG03	33.4474	SNaPshot
65	GLIP337	mtmt_GEN_00999_01_11	ITAP	TGCAATGATTTGGGCACTTA	CTTTTGGCCAAGTACCAGGA	1	0	0	0	II	510.55	CAP (ApoI)
66	GLIP427	mtmt_GEN_01107_01_11	ITAP	CGTGCTTCTCCTCGTCCTAC	TTGCCTCCAGCAATATAGGC	1	0	0	0	II	522.5	CAP (FokI)
67	GLIP429a	mtmt_GEN_01109_01_11	ITAP	CGTGGACAACAAATTCATGC	GCACTTACCGGTCAATGGAT	1	0	0	0	VI	321.003	Length
68	GLIP621b	mtmt_GEN_01951_11_11	ITAP	CATGCTGCTGCATTTGCTAT	AGGAACAGCTACAAGGGGGT	1	0	0	0	VI	385.792	Length
69	GLIP651	mtmt_GEN_01965_03_11/GLIP651b3,4	ITAP	TTGTTGCAAGCAATGGAGAG	AAGAAGGCCAAGCAAGTTGA	1	1	0	1	I	509.696	CAP (HpyCH4IV)	CAP (BsaA1)
70	GLIP651a	mtmt_GEN_01965_03_11	ITAP	TTGTTGCAAGCAATGGAGAG	AAGAAGGCCAAGCAAGTTGA	1	0	0	0	III	57.3209	CAP (HpyCH4IV)
71	GLP		ITAP	GACTCAACACACTTGGTATATCTTTGGCTC	TTATCCACTTGAAAGGCTTTGGTGAGAAC	1	0	0	0	III	233.278	CAP (Hpy188III)
72	HBP2		ITAP	TTTATGGTCTCCAAAAGTGCAAACTTTGT	ATATTTGAGATTGCTCCATCAGCTCA	1	0	1	1	VI	365.218	CAP (ApoI)
73	HYPTE3		ITAP	TCGTCTCATGGTGGAATCGTGATGGT	TTCCTCCTTTAAACAAGCAAATTGGA	1	0	0	0	VI	202.855	CAP (ApoI)
74	JUNBP		ITAP	TCTTCGTCATCATCTTCGGCGATAGCACA	GGATGTGAATGATACCATCCCACGACA	1	0	0	0	II	88.4236	CAP (MnII)
75	LG007	LG74,5	ITAP	TTGACGTTGATCTTTACAGCCAGG	TGCAAGAAGAACCTCTTGGACCAG	1	0	1	1	I	25.0687	CAP (HindIII)
76	LG031	LG314,5	ITAP	CCTTCATACGTTTCATAGGAAGGGTC	CCGTTTCTGCCATCAATTCCG	1	1	1	1	III	284.061	CAP (HincII)
77	LG041	LG414	ITAP	TGCTTGGAGATTCGTCTGCTTCC	CAACTGTTGCTGCCTTGTCATAACC	1	1	0	1	III	288.394	CAP (HphI)
78	LG054	LG544	ITAP	TCTGCTTATGACCGCTACCTTCAG	AATTGACATTCCGTCCATTTCGTG	1	1	0	1	III	382.038	CAP (FokI)
79	LG068	LG684,5	ITAP	CGCACAGGATTTGGTGCAGTTCC	TCCTGGATTCATTTGGAAGACATTG	1	1	1	1	VI	136.315	CAP (AciI)
80	LG101		ITAP	GTGAGTCATACCAGCCTTGTAACCC	GAAGCGTGCTGCTCGTCACAG	1	0	0	0	III	332.084	SNaPshot
81	LG102		ITAP	GCCACACCTTGGTTCTAGAGGGC	GGCGTTTGAAGGAGCGTAAAGC	1	0	0	0	II	56.2312	SNaPshot
82	LG107		ITAP	CAGGCCTTCCTCCTCACATATCTG	GGTACTTGTGATAATTGGTTGGCTCC	1	0	0	0	II	79.3916	SNaPshot
83	LG13	LG0132	ITAP	CTGAGGCATCCTGACCACCTCC	CAGTCAATGCAGTTACCATGTCACC	1	0	0	0	I	290.83	CAP (HinfI)
84	LG18	LG0182	ITAP	CCTTGTCCCACGAAACATCAAGC	TCAGAAGAGCATCCATGCTGGC	1	0	0	0	I	25.1087	CAP (DdeI)
85	LG23	LG0232	ITAP	TCGGGGACAGCACAGCTTGG	CGATGCCATGTCCAAATTCCG	1	0	0	0	I	27.0096	CAP (SspI)
86	LG25	LG0252	ITAP	TTGCGACCAAATGCTAGAGGTCC	AGCAAAACGCTCAAACCCATCC	1	0	0	0	I	24.4987	SNaPshot
87	LG33	LG0332	ITAP	GCTGATATGAGGCGCGAAAGTG	GCCCCGCAGAGGGCAGAGG	1	0	0	0	III	321.56	CAP (HgaI)
88	LG34a	LG034a2	ITAP	TGCCCTCTGCGGGGCAGG	TTCTCCTCAGCCTCCCGTCG	1	0	0	0	I	311.503	Length
89	LG34b	LG034b2	ITAP	TGCCCTCTGCGGGGCAGG	TTCTCCTCAGCCTCCCGTCG	1	0	0	0	IIa	131.334	Length
90	LG34c	LG034c2	ITAP	TGCCCTCTGCGGGGCAGG	TTCTCCTCAGCCTCCCGTCG	1	0	0	0	III	392.582	Length
91	LG36	LG0362	ITAP	GCATCCACGTTGACATATCCTCATG	GATTGGTGGCACAGCCTCGG	1	0	0	0	LG19	0	CAP (XcmI)
92	LG38	LG0382	ITAP	GTTGAAACTAGTGGAGCCCTTAACAC	CCTCACACTGGGTCGGGTTAACC	1	0	0	0	III	280.289	CAP (NlaIII)
93	LG4	LG0042	ITAP	CGAGGAAACGTTGCAGGTGG	CGTGAAGGGTTTGGCCAAGGC	1	0	0	0	IV	146.426	Length
94	LG83	LG0832	ITAP	GGAGAACTGGCTCGGTATGCTGC	TGGGAATGTTGTGATGCTTCAACC	1	0	0	0	IV	201.006	SNaPshot
95	LG85	LG0852	ITAP	GTGCCAGTTCCACCATCATAGCC	CAGCTCCAATCCAGCATCTTGC	1	0	0	0	IV	201.046	CAP (HpyCH4V)
96	LG88	LG0882	ITAP	GCTCATGGAGGCAATGATGCTG	CATTGCCGCGACACAGAGGAC	1	0	0	0	IV	200.966	Length
97	LG93	LG0932	ITAP	GCATTGGATTATACCGACATTCCTG	GCTTCTTGCAATGAATTGAGTTGGG	1	0	0	0	IV	64.1396	CAP (TaqI/TaqaI)
98	LSSR31		ITAP	TCCGAGGAGTTTGTGAAACC	TGCAAGCCCATAGCATCAA	1	0	0	0	I	648.642	Length
99	LSSR5		ITAP	GAAAGGTGAATGTGTATGATGGAGT	GGAGGATATTCCAGCATCTTATCT	1	0	0	0	IIa	125.649	Length
100	LSSR6a		ITAP	GTTGTTTTGGGACAACACCC	AAAACCCGAACCTGTGTAGC	1	0	0	0	III	235.168	Length
101	LSSR9		ITAP	CAAAGGATGGTTTCTTGTTAGGTC	CCTCGCACATTTCCTACCCA	0	1	0	0	LG22	11.9314	CAP (Hpy8I)
102	LSSR9b		ITAP	CAAAGGATGGTTTCTTGTTAGGTC	CCTCGCACATTTCCTACCCA	1	0	0	0	III	413.342	CAP (Hpy8I)
103	Lup066	Lup664,5	ITAP	GCTATCTATGACATTTGCAGG	ATTCTAGGATAAGGGACCAAGT	1	1	1	1	III	430.252	SNaPshot
104	Lup096		ITAP	TTGTCTCTGGTAATTCTCACAC	AGACATGTATGACACCTGATTG	1	0	0	0	unlinked	-
105	Lup108		ITAP	CAGAACAACATTGTAGGCTTC	TGTGCAAGATTGATTCTGAG	1	0	0	0	IIb	5.2492	CAP (XhoI)
106	Lup11	Lup0112	ITAP	CTGTAATGGTTGGTGGATTC	ATTCCTTCAGGATCAATGC	1	0	0	0	III	40.3029	CAP (SspI)
107	Lup123		ITAP	GCTCTCAGATCTTATCAACCTT	ACTTCACTATCTTCTCCAGGG	1	0	0	0	II	441.073	CAP (MboII)
108	Lup172		ITAP	ATTATCTTAGCTATCTCTCCCG	CATCAACAGCATTAGTTCCT	1	0	0	0	LG03	43.0493	Length
109	Lup181		ITAP	CTTCTTGGCTCCATCGTT	ATAGTTCCCAAACTACCCTTCT	1	0	0	0	unlinked	-	Length
110	Lup185		ITAP	GAAGGAGAATTAGGGAGCTTAC	CCACTTTCCATGACAAATCT	1	0	0	0	III	418.51	CAP (AciI)
111	Lup210		ITAP	GCGCTCTCTTGACATTGA	TGAAGTGGATTCTAGGATAAGG	1	0	0	0	IV	137.529	Length
112	Lup242		ITAP	TTGTCTCTGGTAATTCTCACAC	AGACATGTATGACACCTGATTG	1	0	0	0	IIa	132.834	Length
113	Lup243		ITAP	CCGATCAACTTACTGATGAAC	TAATCATGTCCTGCAACTCA	1	0	0	0	unlinked	-	Length
114	Lup246		ITAP	ACTAATGCAGATGAGAGGTCTT	ATCCTTGTCAGAGAGAGTTCC	1	0	0	0	I	873.39	Length
115	Lup266a		ITAP	GGATATTCCTATTCGACAGCTA	TATGCAATAAGATCAGCACG	1	0	0	0	IV	185.565	Length
116	Lup266b		ITAP	GGATATTCCTATTCGACAGCTA	TATGCAATAAGATCAGCACG	1	0	0	0	I	771.525	Length
117	Lup268		ITAP	GCTCTCAGATCTTATCAACCTT	TCACTTCACTATCTTCTCCAGG	1	0	0	0	II	463.243	CAP (HinfI)
118	Lup280		ITAP	GGATGTGACAAACAAGGATT	GAACAGACTTTCTCCTACGTTCT	1	0	0	0	VI	288.826	Length
119	Lup299		ITAP	TAAGCTATGGGAAAGTCGTACC	GCGATATCAAGACCGTTATTAG	1	1	1	1	VI	113.32	CAP (ApoI)
120	Lup328		ITAP	GGCAGACAAGTCATACAAGAA	AAGCAGCAATCTTCTTACCA	1	0	0	0	III	94.5437	CAP (NlaIII)
121	Lup337		ITAP	AAGAAACTGTTACACTTGGTCC	ATAGCAGCATAAGGAGATGACT	1	0	0	0	VI	188.205	CAP (AseI)
122	Lup346		ITAP	GTCAAGCCGGTATTCAAGT	CCAGATCTACAAATATAGCACG	1	0	0	0	III	407.459	Length
123	Lup36	Lup0362	ITAP	CTGATATCCATTCACCTCAAG	AACACCTGGAAGTCCAACTA	1	0	0	0	V	14.963	CAP (MboII)
124	Lup52	Lup0522	ITAP	ctggttctgttcttcaactgta	gtcatatcctttccatgcac	1	0	0	0	I	34.5101	CAP (MnII)
125	Lup91	Lup0912	ITAP	TCTTTAAAGGTGTAGCTCTGGT	AGGTTGGAGTCAGTCTTAGAAA	1	0	0	0	I	726.167	CAP (ApoI)
126	Lup99	Lup0992	ITAP	AGACTTTCAACGTACCTGCTAT	ACCAAGTACTCCGTTAAATCAC	1	0	0	0	I	1020.88	CAP (HinfI)
127	MMK1a		ITAP	GATGGGGATCGAGAATATTCCGGC	CTTGTTGTCAAATGCATTTGCAATCTTC	1	0	1	1	VI	326.471	SNaPshot
128	MMK1b		ITAP	GATGGGGATCGAGAATATTCCGGC	CTTGTTGTCAAATGCATTTGCAATCTTC	1	0	0	0	III	424.496	Length
129	Ms_U121	Ms/U1212,4	ITAP	TCCAACTCCACTTCTCTTCCGATCA	CAGTTTTGGAGTCTCCAAAATCACCA	1	0	0	0	I	308.89	CAP (NdeI)
130	Ms_U182	Ms/U1822,4	ITAP	TACTGGGAGGTTTTGCAATGGCA	CAAATAAAGTCCTTGCAGCAGGTAG	1	0	0	0	IV	190.591	Length
131	Ms_U515	Ms/U5152,4	ITAP	GTTAAGGGAACCATGACAACCACA	CATTCATTGTCATACCAAGCAACCA	1	0	0	0	II	32.4135	SNaPshot
132	mt_1090_01	mtmt_GEN_01090_01_111,4	ITAP	AGCGTGTTATTCGTCAAGGG	TCAGGTCATCGTCACCGATA	1	0	0	0	III	15.641
133	mt_1114_05	mtmt_GEN_01114_05_11,4	ITAP	CTGGAGGGATGATGACTGGT	TTGTAGAGCCATTGTCACGC	1	0	0	0	II	9.83334
134	mt_1121_09	mtmt_GEN_01121_09_11,4	ITAP	CGCCTTGTATTCGAAAGAGC	ATTTTCCCACTTGATGCCAC	1	0	0	0	VI	375.823
135	mt_914_02	mtmt_GEN_00914_04_31,4	ITAP	TTGCACTTGCAGAAATGGAG	TGGTAGGGGTATCCGTCGTA	1	0	0	0	III	30.0251
136	mtca_EST_00216_01_1		ITAP	TGGTGGTCATGCTAGTTGGA	GGACAGAAATTGGTGGCAGT	0	0	1	0	LG03	66.5564			CAP (Mse I )
137	mtmt_GEN_00012_03_1		ITAP	CCCAATGGTGGAATTTTGAC	GGATTTTCTGCACGAGGTGT	1	1	1	1	III	401.349	CAP (Tsa I)	ALP or Alu I
138	mtmt_GEN_00016_01_1		ITAP	TGCCACCAGGTTTTAGGTTC	CTTGCACCGTTTGGGTACTT	0	1	0	0	V	108.586		Eco 130 I
139	mtmt_GEN_00022_02_1		ITAP	CCCTCAAGAAAAGCCATTTG	AAGACCAGCAAATGGGACAC	0	1	1	1	LG11	19.7696		ALP	ALP
140	mtmt_GEN_00024_04_1		ITAP	TTGGTGATGGATGCTGTTGT	CATCGTCATCTGTGTGACCC	1	1	0	1	VI	266.391	CAP (Hph I)	CAP (Mse I)
141	mtmt_GEN_00032_01_1/a		ITAP	CCTGGAGCAGATGGACAAAT	CAAGCGCATACTCCAGAACA	1	1	0	1	LG04	44.2804	CAP (Alu I)	CAP (Alu I)
142	mtmt_GEN_00036_02_1/a		ITAP	AATGACGGTAGCTTGGATGG	GAACCCTCTTCCTGGACCTC	1	1	1	1	I	86.63	CAP (Mse I)	CAP (Mse I)	CAP (Mse I)
143	mtmt_GEN_00103_01_1		ITAP	TAGAGCAGCAAGTGCTTCCA	CATCCATTGCTTTTCGCTTT	1	1	0	1	II	507.209	CAP (Ase I)	CAP (Hinf I)
144	mtmt_GEN_00447_04_3	GLIP0652,4,5	ITAP	CAGAAGATGTGCCAAAAGCA	GCTTCCAATGCTTTCCATGT	1	0	1	1	I	589.519	CAP (AciI)
145	mtmt_GEN_00477_04_1		ITAP	GACCGGAAAACAATGATGCT	GTAGCCCCCAAAAGGACTTC	1	0	1	1	III	241.374	Length		Length
146	mtmt_GEN_00481_05_1		ITAP	CAGTCGTGGGGCTGATTTAT	TTCTGCAGGCATAGCAAATG	0	1	0	0	LG01	57.5052		ALP
147	mtmt_GEN_00510_01_1	GLIP0812,4	ITAP	GTCAAGCTTGGGTGAATGGT	TTGGATGCTTTCAACCATGA	1	0	1	1	VI	352.298	CAP (HindIII)
148	mtmt_GEN_00757_03_1	GLIP1852,4	ITAP	GGAAATGTGCAAACAAGGCT	CATGATTCAGCGAAGCAAGA	1	1	1	1	VI	252.212	CAP (MnII)
149	mtmt_GEN_00768_01_1	GLIP1915	ITAP	ATGGATTCAGAACCAGTGGC	GTCAGATTTCCCTCCAGCAG	0	0	1	0	unlinked	-			Length
150	mtmt_GEN_00861_03_1	Mt861034	ITAP	CTGAGAACACGGAGCACAAA	ATTCCCAGCTTACACGCAAC	1	0	1	1	IV	256.76	Length		Length
151	mtmt_GEN_00866_02_1	GLIP2255	ITAP	AAAGGCCTGGTCTCAAGGAT	ATCCCTCTTTGCACCATCTG	0	1	1	1	V	195.64		P/A	P/A
152	mtmt_GEN_00892_01_3		ITAP	CTGGTGAACCTGCGAAGAAT	CTCCGGTTCAGTTGAAGAGC	1	1	1	1	III	461.572	Length	P/A	Length
153	mtmt_GEN_00995_01_1		ITAP	ATGGCTAAAGCTCCTGTCCA	TACCAACCATGACCGCTGTA	1	1	1	1	I	814.534	Length	P/A	P/A
154	mtmt_GEN_01017_03_3	GLIP2452,4	ITAP	ATTGACTGCTGTGGTGGTGA	CTTGCCCAATGGAAAGAAAA	1	1	0	1	III	225.894	CAP (MseI)
155	mtmt_GEN_01102_02_1	Mt1102024,5	ITAP	TCTTGCTATGGCAACTCGTG	GTTGAATCCAGGCTCAGGAA	1	1	1	1	I	793.432	Length	P/A	P/A
156	mtmt_GEN_01109_01_1	GLIP429b2,4,5	ITAP	CGTGGACAACAAATTCATGC	GCACTTACCGGTCAATGGAT	1	1	1	1	VI	275.904	Length
157	mtmt_GEN_01115_02_1	GLIP2652,4	ITAP	ATGAGCAAAGAAAGGCCAAA	TACCAGCACGTGGTTGATGT	1	0	1	1	VI	390.444	CAP (AseI)
158	mtmt_GEN_01130_02_1	GLIP4512,4,5	ITAP	TTCTAGCAGGGCTCCTTTCA	AGCTGAAACATGGGCTCACT	1	1	1	1	VI	437.977	CAP (BstUI)
159	mtmt_GEN_01149_03_1		ITAP	AAATGGGGGTATCAAGAGGG	TTCACCAAAAGACCACCCAT	0	0	1	0	LG12	18.7503			P/A
160	mtmt_GEN_01951_11_1a	GLIP621a3,4,5	ITAP	CATGCTGCTGCATTTGCTAT	AGGAACAGCTACAAGGGGGT	1	1	1	1	IV	190.631	CAP (HpyCH4IV)
161	MTUO4		ITAP	ATGGGAAGAGGATTGCTGTGATA	AAGCGAACATTTTTGGCATCTAC	0	1	0	0	I	737.419
162	NPAC		ITAP	TGGCTCCAGGTCCAGTTATTGA	TCGGCTCTTCTTCTCGCTTCT	0	1	0	0	II	350.06
163	NRT2		ITAP	GGAAGCTCCATGCATGGAGTA	ATTGCACCCATTGCAAGCCTTGAGA	1	0	0	0	VI	231.44	Length
164	PCT		ITAP	TTGGCAAAAACGATAAACCTGT	CACGGCACATCTGGAATAACTT	0	1	0	0	IV	94.9018			CAP (HinfI)
165	PEPCASE		ITAP	TGGCAGCTATATAAGGCTCAGGAG	GAAATACTCAACAAAACGTGGTTCCTTGA	1	0	0	0	I	51.3059	CAP (MboII)
166	PESR1		ITAP	ACAAGCCTAGAAAATCCATTC	CGATATGAGTGTACTCAATTTGTGGTC	1	0	0	0	V	54.1136	CAP (PsiI)	CAP (SsilI)
167	PGDHa		ITAP	GAGTTGAAGCTGCAAAGGTCTTTAAATCA	TGTATGAGCACCGAAGTAGTCTCGTTGA	1	0	0	0	unlinked	-	sNaPshot
168	PGDHb		ITAP	GAGTTGAAGCTGCAAAGGTCTTTAAATCA	TGTATGAGCACCGAAGTAGTCTCGTTGA	1	0	0	0	LG01	57.2651	sNaPshot
169	Pis_GEN_14_7_1		ITAP	ATGTCCTTCAAGGCGAGAGA	CCTGGTTCTTGGTGTCGATT	0	1	1	1	I	1033.05		ALP	ALP
170	Pis_GEN_20_1_1		ITAP	CACTTCGCTGGTGTTGCTTA	ATCATTCTGCATGGACCACA	1	1	0	1	II	373.06	CAP (Hinf I)	CAP (Hinf I)
171	Pis_GEN_21_1_1		ITAP	GTTGAAGATCCTTCCACCGA	CTTCATTCGCAAATTCCCAT	0	0	1	0	II	122.489			ALP
172	Pis_GEN_23_5_6_1		ITAP	AAGGAGTTGGCTCAAAACGA	GCATCAGACAACCTCTGCAA	1	1	0	1	II	233.028		CAP (Sau961)
173	Pis_GEN_25_2_3_1		ITAP	TGGGAATGTTCTGCATTTGA	TCCACTGTCCCAGCATTGTA	1	1	0	1	III	216.07	CAP (Alu I)	CAP (Alu I)
174	Pis_GEN_28_1_1a		ITAP	CGGTGACGGTAGGGAAAGTA	ATCACTTTGCAAGGACCACA	0	1	0	0	V	105.675		CAP (Alu I)	CAP (Alu I)
175	Pis_GEN_28_1_1b		ITAP	CGGTGACGGTAGGGAAAGTA	ATCACTTTGCAAGGACCACA	0	0	1	0	LG30	0
176	Pis_GEN_4_3_1		ITAP	TTGGAGGCGAGTTTCAGTCT	GAAGTTGGTGTCCGGTCCTA	0	1	0	0	II	132.179		CAP (RSA I)
177	Pis_GEN_5_4_5_1		ITAP	ACTGGAAAAGGCTCGGAAAT	GTTGCACCTTTCTCTTTCGC	1	1	0	1	IV	65.6601	CAP (Alu I)	CAP (Alu I)	CAP (Alu I)
178	Pis_GEN_57_1_2_1		ITAP	ATCCGCAATTGGCGTAATAG	GCCTGTGGTGTATCCATGTG	1	1	0	1	IIa	73.8512	CAP (Eco130 I)	CAP (Eco130 I)
179	Pis_GEN_58_3_4_1		ITAP	TGGTGAACCACCAAAGGAAT	CCAAGCAATGGAACCAAACT	0	1	0	0	II	347.267		CAP (Bgl II)
180	Pis_GEN_6_3_1		ITAP	ATCAAAGTTGTCTCCGACCG	CTCCCTGCACCTTCTCTGTC	1	0	1	1	V	79.339	Length	Length	ALP
181	Pis_GEN_7_1_2_1	Pis_GEN_7_1_24	ITAP	TTGATGGCAGCTACAGCAAG	AGTGCTCCTAGCATAGCCCA	1	1	0	1	I	44.1269	Length	ALP
182	Pis_GEN_8_1_1a		ITAP	GGAATTCAAGGCAACTGAGC	TCACAAAGATCCCACCAACA	1	0	0	0	III	38.7423	CAP (Alu I)		CAP (Hinf I)
183	Pis_GEN_8_1_1b		ITAP	GGAATTCAAGGCAACTGAGC	TCACAAAGATCCCACCAACA	0	0	1	0	LG30	19.3748
184	Pis_GEN_9_3_1		ITAP	GGCAAGCCTTATTCAGCAAG	CTCCACCTCTTCTGTGCTCC	0	1	0	0	V	107.436		CAP (Scfr)
185	PNDKN1		ITAP	GGCCGAACAAACTTTCATCATGATCA	CCAGGCTCGGATTGAGCAGGGTTTGT	1	0	0	0	IVa	0.16	CAP (AseI)
186	PPH		ITAP	ATGTTCCTTGCCATGGCAGATGCAAGA	CGCCCAGAAATGACATGATAAGAAATG	1	0	0	0	IV	59.1128	CAP (HinfI)
187	PRAT		ITAP	AGGAGGTAGTTGAGTACATGTCTGACA	GGAAGGAAATGTGTCAAATTCCTCATCA	1	0	0	0	IV	0	CAP (Hpy8I)
188	PRCE		ITAP	ATGGTGAAACCCGCGAAGGGTACTA	CCAAGCATGTACGGATTAATTTCAATA	0	1	0	0	I	145.796		P/A
189	psat_EST_000161_01_1		ITAP	CTGTTGACCTGAGAACGCAA	AAGTCGGGATACCGTGACAG	0	0	1	0	II	93.9605			CAP (Rsa I)
190	psat_EST_00178_01_01		ITAP	GCGAGAGGAAACAATTTGGA	CAATTCTCTCCCCAAAGCAG	0	0	1	0	V	32.2723			CAP (Alu I)
191	psat_EST_00180_01_2		ITAP	CTTAGCAAACGCCGGAATTA	CGCCTTTGCAAATGAAAGAT	1	1	0	1	Ic	0		CAP (Alu I)
192	psat_EST_00190_01_1		ITAP	CAGGTTGTTGAAGCTCCTGA	GGGAACCTCTTGATCCCAAT	1	0	1	1	IIIa	13.5524	CAP (Mse I)		CAP (Mse I)
193	psat_EST_00191_01_1		ITAP	AACCCGAGCCTTCAACTTCT	TGTTGCTAATCGTGCATCTGA	0	0	1	0	LG12	10.7528			CAP (Hha I)
194	PsMnSOD		ITAP	GCTCTCGAACAGCTTCACGAT	CTTTGGTGGTTCACCACCTCC	0	1	1	1	II	347.307		CAP (MboII)	CAP (MboII)
195	psmt_EST_00196_01_1		ITAP	TAGTTATGCTCATGGCGCTG	TGGATTGGTAGGAGACTCGG	1	1	0	1	LG01	49.3383	CAP (Hha I)	CAP (Hha I)
196	PTDT		ITAP	GCAACTGGAATTGCTACATTCATAATGA	CGAATAAACTGTACTTAGCACTCTTGC	1	0	0	0	IIb	0	CAP (HpaI)
197	PTSB		ITAP	ACTAAACAACACGCTAATTGGTCTCCA	ATGCCTAGCAGACAAAACCTTCTGCA	1	0	0	0	unlinked	-	Length
198	PTSS4		ITAP	TGGGATTTTGTCTTTTGTTGATAAGGATCAG	TTGGACCATCTCCCAAGTACTTTTGTA	0	1	0	0	III	558.64	CAP (Hpy188III)	P/A
199	PUT3		ITAP	GAGTCGCTTTTTCCGCAATGCAGA	CTTAGTAATACAATGGACTGTATCTCA	1	0	0	0	I	869.09	CAP (TaqI)
200	RBPC/O		ITAP	CCCCATCATGATGAGTGCTGGAGA	TTGAGAAATCGTTACCGGTGACAATGATG	1	0	1	1	II	452.591	CAP (RsaI)	CAP (Bsrl)
201	REP		ITAP	GCCAATTTCCTCGTCGCTACTTC	GCTAAAAGATTCATCTCCGGTATCCA	1	0	0	0	III	327.955	CAP (TaqI)
202	REP_SNP		ITAP	GCCAATTTCCTCGTCGCTACTTC	GCTAAAAGATTCATCTCCGGTATCCA	0	1	0	0	III	297.467
203	RNAR		ITAP	GTTTGGCAGATTGTTGGGGTGAAGA	GGTAGGGCAATTGATGCAAGGTTACACA	1	0	1	1	VI	423.567	CAP (RsaI)
204	SARB		ITAP	GTTCATCTTTGATTGGTTCTATGGCATTC	ACCACCCAAATCAAAAGCTTTAAACTTGA	1	0	0	0	I	886.202	CAP (MnII)
205	SAT		ITAP	GTATCATGATGGACTTGATCATTTTCGTC	AGCCTTTGCATGCCACTGCACCTCA	1	1	0	1	III	434.361	CAP (AciI)
206	SECA		ITAP	ATGATCCACGAGAACAATGGGCTTCA	CATAGGTTTGTTTGTAGGCACGATTGTA	0	0	1	0	III	280.329			Length
207	SHMT		ITAP	ACCACAACTCACAAGTCACTTC	TTGCTGAGAACCTGCTCTTGGTATG	1	0	0	0	unlinked	-	Length
208	SSAf_5		ITAP	TGTTACAGCTTGTGTAAGGTGCATCGC	TCCTTCACATGTCTGGACGTCGCT	0	1	0	0	VI	474.929		Length
209	SUSY		ITAP	TCGCAATGAACCACACAGATTTCA	GTCCAACCTTGCCATGGTGAAGATA	1	0	0	0	IV	215.806	CAP (HpyCH4IV)
210	TBB2		ITAP	TGTGGGATTCCAAGAACATGATGTG	TTCATACTCATCCTCCTCTGCAGTA	1	1	1	1	II	21.6503	CAP (Tsp509I)
211	tRALS		ITAP	GGTCTGCGAGCTGTTTTTGGAGAAG	GCAATTCCCTCCTCAGCTAAAAGTG	1	0	0	0	VI	188.245	CAP (XhoI)
212	UNK28		ITAP	GTAGATTCAATTCAAGTGCGAAAGGCTTTC	TACCAACCCATCAATGTTCTTCTAACTTTG	1	1	0	1	V	33.993	CAP (HpaII)	CAP (HpaII)
213	VBP1		ITAP	CTGGAGAGCAGACCCATTCAAT	GCGAAAGCCTCCAATCCAC	0	1	0	0	V	114.341
214	DV		Morphological trait	-	-	1	0	0	0	unlinked	-
215	Sc		Morphological trait	-	-	1	0	0	0	II	133.819
216	DECA663_568		RAPD	GAGCCACTTC		0	1	0	0	IV	127.711
217	Mer02_1078		RAPD	GTTAGGTCGT		0	1	0	0	IV	374.45
218	Mer02_1303		RAPD	GTTAGGTCGT		0	1	0	0	IIa	64.5064
219	Mer02_1469		RAPD	GTTAGGTCGT		0	1	0	0	II	259.105
220	Mer02_1736		RAPD	GTTAGGTCGT		0	1	0	0	I	127.342
221	Mer02_466		RAPD	GTTAGGTCGT		0	1	0	0	I	453.652
222	Mer02_506		RAPD	GTTAGGTCGT		0	1	0	0	III	320.99
223	Mer02_826		RAPD	GTTAGGTCGT		0	1	0	0	V	254.03
224	Mer03_1244		RAPD	TCGCCCCATT		0	1	0	0	II	462.083
225	Mer03_1603		RAPD	TCGCCCCATT		0	1	0	0	LG01	63.2503
226	Mer03_623		RAPD	TCGCCCCATT		0	1	0	0	I	1021.65
227	Mer03_643		RAPD	TCGCCCCATT		0	1	0	0	I	139.442
228	Mer03_737		RAPD	TCGCCCCATT		0	1	0	0	III	337.419
229	Mer03_859		RAPD	TCGCCCCATT		0	1	0	0	VI	213.905
230	Mer03_987		RAPD	TCGCCCCATT		0	1	0	0	I	406.421
231	Mer04_1005		RAPD	GTCCCGTTAC		0	1	0	0	IV	333.24
232	Mer04_1066		RAPD	GTCCCGTTAC		0	1	0	0	I	479.247
233	Mer04_1391		RAPD	GTCCCGTTAC		0	1	0	0	II	156.225
234	Mer04_1551		RAPD	GTCCCGTTAC		0	1	0	0	I	332.053
235	Mer04_790		RAPD	GTCCCGTTAC		0	1	0	0	II	241.674
236	OPA02_1001		RAPD	TGCCGAGCTG		1	0	0	0	unlinked	-
237	OPA02_1145		RAPD	TGCCGAGCTG		1	0	0	0	unlinked	-
238	OPA02_1408		RAPD	TGCCGAGCTG		1	0	0	0	I	248.785
239	OPA02_477		RAPD	TGCCGAGCTG		1	0	0	0	LG20	0
240	OPA02_675		RAPD	TGCCGAGCTG		1	0	0	0	unlinked	-
241	OPA07_1213		RAPD	GAAACGGGTG		1	0	0	0	unlinked	-
242	OPA07_1427		RAPD	GAAACGGGTG		1	0	0	0	III	67.1515
243	OPA07_626		RAPD	GAAACGGGTG		1	0	0	0	unlinked	-
244	OPA07_768		RAPD	GAAACGGGTG		1	0	0	0	unlinked	-
245	OPA07_861		RAPD	GAAACGGGTG		1	0	0	0	unlinked	-
246	OPA11_1044		RAPD	CAATCGCCGT		1	0	0	0	unlinked	-
247	OPA11_1293		RAPD	CAATCGCCGT		1	0	0	0	IV	10.868
248	OPA11_554		RAPD	CAATCGCCGT		0	0	1	0	VI	400.466
249	OPA11_664		RAPD	CAATCGCCGT		1	0	0	0	VI	293.631
250	OPA11_756		RAPD	CAATCGCCGT		1	0	0	0	IIa	145.392
251	OPA11_835		RAPD	CAATCGCCGT		0	1	0	0	I	383.045
252	OPA11_986		RAPD	CAATCGCCGT		0	1	0	0	III	435.351
253	OPA17_1176		RAPD	GACCGCTTGT		0	0	1	0	Ia	32.4316
254	OPA17_1533		RAPD	GACCGCTTGT		0	1	0	0	IIa	47.9379
255	OPA17_524		RAPD	GACCGCTTGT		0	1	0	0	I	202.156
256	OPA17_600		RAPD	GACCGCTTGT		0	0	1	0	unlinked	-
257	OPA17_611		RAPD	GACCGCTTGT		0	1	0	0	II	185.515
258	OPA17_633		RAPD	GACCGCTTGT		0	0	1	0	VI	418.523
259	OPA19_865		RAPD	CAAACGTCGG		1	0	0	0	II	200.002
260	OPAA07_1043		RAPD	CTACGCTCAC		0	1	0	0	III	110.448
261	OPAA07_781		RAPD	CTACGCTCAC		0	1	0	0	unlinked	-
262	OPAA12_474		RAPD	GGACCTCTTG		0	1	0	0	I	939.168
263	OPAB01_1146		RAPD	CCGTCGGTAG		0	1	0	0	V	184.363
264	OPAB01_1267		RAPD	CCGTCGGTAG		0	1	0	0	unlinked	-
265	OPAB01_1456		RAPD	CCGTCGGTAG		0	1	0	0	unlinked	-
266	OPAB01_320		RAPD	CCGTCGGTAG		0	1	0	0	V	41.8316
267	OPAB01_438		RAPD	CCGTCGGTAG		0	1	0	0	I	356.537
268	OPAB01_499		RAPD	CCGTCGGTAG		0	1	0	0	VI	367.759
269	OPAB01_637		RAPD	CCGTCGGTAG		0	1	0	0	IIa	66.5275
270	OPAB01_701		RAPD	CCGTCGGTAG		0	1	0	0	VI	288.706
271	OPAB01_722		RAPD	CCGTCGGTAG		0	1	0	0	IV	54.8702
272	OPAB01_930		RAPD	CCGTCGGTAG		0	1	0	0	unlinked	-
273	OPAB01_977		RAPD	CCGTCGGTAG		0	1	0	0	IV	404.796
274	OPAB04_1133		RAPD	GGCACGCGTT		0	1	0	0	I	31.1088
275	OPAB04_1235		RAPD	GGCACGCGTT		0	1	0	0	I	97.1328
276	OPAB04_575		RAPD	GGCACGCGTT		0	1	0	0	V	38.9795
277	OPAB07_1028		RAPD	GTAAACCGCC		0	1	0	0	III	531.105
278	OPAB07_1290		RAPD	GTAAACCGCC		0	1	0	0	III	351.482
279	OPAB07_1432		RAPD	GTAAACCGCC		0	1	0	0	II	357.412
280	OPAB07_292		RAPD	GTAAACCGCC		0	1	0	0	III	359.459
281	OPAB07_493		RAPD	GTAAACCGCC		0	1	0	0	VI	59.3836
282	OPAB07_540		RAPD	GTAAACCGCC		0	1	0	0	VI	211.463
283	OPAC02_1022		RAPD	GTCGTCGTCT		0	1	0	0	I	302.435
284	OPAC02_1085		RAPD	GTCGTCGTCT		0	1	0	0	I	110.804
285	OPAC02_1155		RAPD	GTCGTCGTCT		0	1	0	0	III	569.339
286	OPAC02_1331		RAPD	GTCGTCGTCT		0	1	0	0	unlinked	-
287	OPAC02_438		RAPD	GTCGTCGTCT		0	1	0	0	II	77.2209
288	OPAC02_539		RAPD	GTCGTCGTCT		0	1	0	0	IV	360.436
289	OPAC02_577		RAPD	GTCGTCGTCT		0	1	0	0	III	209.248
290	OPAC02_579		RAPD	GTCGTCGTCT		0	1	0	0	III	481.36
291	OPAC02_751		RAPD	GTCGTCGTCT		0	1	0	0	LG01	45.2996
292	OPAC02_907		RAPD	GTCGTCGTCT		0	1	0	0	unlinked	-
293	OPAC06_1023		RAPD	CCAGAACGGA		0	1	0	0	III	435.311
294	OPAC06_1034		RAPD	CCAGAACGGA		0	0	1	0	V	222.895
295	OPAC06_1171		RAPD	CCAGAACGGA		0	0	1	0	V	150.707
296	OPAC06_1219		RAPD	CCAGAACGGA		0	1	0	0	V	169.859
297	OPAC06_172		RAPD	CCAGAACGGA		0	1	0	0	V	163.332
298	OPAC06_2094		RAPD	CCAGAACGGA		0	1	0	0	III	308.647
299	OPAC06_396		RAPD	CCAGAACGGA		0	1	0	0	VI	420.865
300	OPAC06_402		RAPD	CCAGAACGGA		0	0	1	0	LG07	11.0728
301	OPAC06_628		RAPD	CCAGAACGGA		0	1	0	0	unlinked	-
302	OPAC06_779		RAPD	CCAGAACGGA		0	1	0	0	IIa	0
303	OPAC06_838		RAPD	CCAGAACGGA		0	1	0	0	V	128.855
304	OPAC6_744		RAPD	CCAGAACGGA		0	0	1	0	VI	320.073
305	OPAD02_1095		RAPD	CTGAACCGCT		0	1	0	0	V	288.256
306	OPAD02_1282		RAPD	CTGAACCGCT		0	1	0	0	V	309.344
307	OPAD02_486		RAPD	CTGAACCGCT		0	1	0	0	III	280.249
308	OPAD02_661		RAPD	CTGAACCGCT		0	1	0	0	I	899.067
309	OPAD02_813		RAPD	CTGAACCGCT		0	1	0	0	VI	511.216
310	OPAF01_1169		RAPD	CCTACACGGT		0	1	0	0	II	287.854
311	OPAF08_469		RAPD	CTCTGCCTGA		0	1	0	0	II	376.405
312	OPAF12_648		RAPD	GACGCAGCTT		0	1	0	0	II	408.591
313	OPAF20_760		RAPD	CTCCGCACAG		0	1	0	0	II	341.167
314	OPAF20_776		RAPD	CTCCGCACAG		1	0	0	0	II	169.823
315	OPAG05_1574		RAPD	CCCACTAGAC		0	1	0	0	LG06	16.705
316	OPAG05_1894		RAPD	CCCACTAGAC		0	1	0	0	unlinked	-
317	OPAG05_293		RAPD	CCCACTAGAC		0	1	0	0	II	350.02
318	OPAG05_522		RAPD	CCCACTAGAC		0	1	0	0	VI	107.494
319	OPAG05_692		RAPD	CCCACTAGAC		0	1	0	0	unlinked	-
320	OPAG05_737		RAPD	CCCACTAGAC		0	1	0	0	II	245.809
321	OPAG05_764		RAPD	CCCACTAGAC		0	1	0	0	unlinked	-
322	OPAG11_474		RAPD	TTACGGTGGG		0	0	1	0	I	1021.69
323	OPAG11_956		RAPD	TTACGGTGGG		0	1	0	0	VI	483.513
324	OPAG14_852		RAPD	CTCTCGGCGA		0	1	0	0	II	266.072
325	OPAH13_1518		RAPD	TGAGTCCGCA		0	1	0	0	I	0
326	OPAH13_1706		RAPD	TGAGTCCGCA		0	1	0	0	I	409.194
327	OPAH13_475		RAPD	TGAGTCCGCA		0	1	0	0	I	206.154
328	OPAH13_564		RAPD	TGAGTCCGCA		0	1	0	0	I	463.899
329	OPAH13_797		RAPD	TGAGTCCGCA		0	1	0	0	IV	321.901
330	OPAH13_840		RAPD	TGAGTCCGCA		0	1	0	0	VI	346.381
331	OPAH14_1241		RAPD	TGTGGCCGAA		0	1	0	0	unlinked	-
332	OPAH14_326		RAPD	TGTGGCCGAA		0	1	0	0	unlinked	-
333	OPAH14_379		RAPD	TGTGGCCGAA		0	1	0	0	V	8.0796
334	OPAH14_482		RAPD	TGTGGCCGAA		0	1	0	0	III	401.309
335	OPAH14_513		RAPD	TGTGGCCGAA		0	1	0	0	VI	0
336	OPAH14_538		RAPD	TGTGGCCGAA		0	1	0	0	I	21.485
337	OPAH14_611		RAPD	TGTGGCCGAA		0	1	0	0	IV	253.073
338	OPAH14_679		RAPD	TGTGGCCGAA		0	1	0	0	unlinked	-
339	OPAH14_831		RAPD	TGTGGCCGAA		0	0	1	0	unlinked	-
340	OPAH14_903		RAPD	TGTGGCCGAA		0	1	0	0	LG05	9.61686
341	OPAI13_1018		RAPD	ACGCTGCGAC		0	1	0	0	VI	410.156
342	OPAI13_1498		RAPD	ACGCTGCGAC		0	1	0	0	unlinked	-
343	OPAI13_614		RAPD	ACGCTGCGAC		0	1	0	0	I	2.74275
344	OPAI13_877		RAPD	ACGCTGCGAC		0	1	0	0	II	32.4535
345	OPAI20_1051		RAPD	CCTGTTCCCT		0	1	0	0	LG05	17.1432
346	OPB02_1242		RAPD	TGATCCCTGG		0	0	1	0	unlinked	-
347	OPB02_1352		RAPD	TGATCCCTGG		0	0	1	0	I	967.516
348	OPB02_1537		RAPD	TGATCCCTGG		0	0	1	0	VI	172.938
349	OPB02_274		RAPD	TGATCCCTGG		0	0	1	0	III	476.989
350	OPB02_306		RAPD	TGATCCCTGG		0	0	1	0	Ia	8.85132
351	OPB02_704		RAPD	TGATCCCTGG		0	0	1	0	VI	126.781
352	OPB02_807		RAPD	TGATCCCTGG		0	1	0	0	III	198.882
353	OPB02_842		RAPD	TGATCCCTGG		0	1	0	0	IV	215.066
354	OPB02_960		RAPD	TGATCCCTGG		0	1	0	0	I	967.886
355	OPB03_1078		RAPD	CATCCCCCTG		0	1	0	0	III	183.329
356	OPB03_1294		RAPD	CATCCCCCTG		0	0	1	0	VI	301.855
357	OPB03_1477		RAPD	CATCCCCCTG		0	1	0	0	I	400.047
358	OPB03_289		RAPD	CATCCCCCTG		0	1	0	0	I	276.348
359	OPB03_307		RAPD	CATCCCCCTG		0	1	0	0	III	247.024
360	OPB03_638		RAPD	CATCCCCCTG		0	0	1	0	unlinked	-
361	OPB05_1314		RAPD	TGCGCCCTTC		0	1	0	0	I	172.335
362	OPB09_581		RAPD	TGGGGGACTC		1	0	0	0	I	1024.31
363	OPB09_690		RAPD	GTAGACCCGT		1	0	0	0	I	463.804
364	OPB11_437		RAPD	GTAGACCCGT		0	0	1	0	V	162.882
365	OPB11_624		RAPD	GTAGACCCGT		0	0	1	0	LG24	0
366	OPB11_788		RAPD	GTAGACCCGT		0	0	1	0	IV	176.125
367	OPB11_995		RAPD	GTAGACCCGT		0	0	1	0	III	69.7438
368	OPB13_1133		RAPD	TTCCCCCGCT		0	0	1	0	II	103.52
369	OPB13_1210		RAPD	TTCCCCCGCT		0	1	0	0	I	650.043
370	OPB13_1597		RAPD	TTCCCCCGCT		0	1	0	0	III	95.5038
371	OPB13_565		RAPD	TTCCCCCGCT		0	1	0	0	III	173.919
372	OPB13_778		RAPD	TTCCCCCGCT		0	1	0	0	IV	171.289
373	OPB13_945		RAPD	TTCCCCCGCT		0	1	0	0	I	925.89
374	OPB19_644		RAPD	ACCCCCGAAG		0	0	1	0	III	358.539
375	OPB19_838		RAPD	ACCCCCGAAG		0	0	1	0	LG25	0
376	OPB19_948		RAPD	ACCCCCGAAG		0	0	1	0	unlinked	-
377	OPC06_1609		RAPD	GAACGGACTC		0	1	0	0	unlinked	-
378	OPC09_1144		RAPD	CTCACCGTCC		1	0	0	0	unlinked	-
379	OPC09_1266		RAPD	CTCACCGTCC		1	0	0	0	LG20	9.80373
380	OPC09_548		RAPD	CTCACCGTCC		1	0	0	0	unlinked	-
381	OPC09_789		RAPD	CTCACCGTCC		0	1	0	0	LG04	86.0431
382	OPC09_814		RAPD	CTCACCGTCC		0	1	0	0	I	564.542
383	OPC09_843		RAPD	CTCACCGTCC		0	1	0	0	I	520.742
384	OPC14_1547		RAPD	TGCGTGCTTG		1	0	0	0	III	0
385	OPC14_532		RAPD	TGCGTGCTTG		1	0	0	0	II	45.6667
386	OPC14_894		RAPD	TGCGTGCTTG		1	0	0	0	I	699.762
387	OPC14_961		RAPD	TGCGTGCTTG		1	0	0	0	I	109.403
388	OPC16_742		RAPD	CACACTCCAG		1	0	0	0	I	411.636
389	OPC17_1007		RAPD	TTCCCCCCAG		0	1	0	0	LG21	0
390	OPC17_1628		RAPD	TTCCCCCCAG		0	1	0	0	unlinked	-
391	OPC17_1843		RAPD	TTCCCCCCAG		0	1	0	0	IV	117.585
392	OPC17_1878		RAPD	TTCCCCCCAG		0	1	0	0	LG06	0
393	OPC17_799		RAPD	TTCCCCCCAG		0	1	0	0	I	156.969
394	OPC19_1017		RAPD	GTTGCCAGCC		0	1	0	0	I	91.7747
395	OPC19_1046		RAPD	GTTGCCAGCC		1	0	0	0	I	71.594
396	OPC19_1059		RAPD	GTTGCCAGCC		0	1	0	0	II	137.436
397	OPC19_1136		RAPD	GTTGCCAGCC		0	1	0	0	IV	141.783
398	OPC19_1214		RAPD	GTTGCCAGCC		1	0	0	0	unlinked	-
399	OPC19_2186		RAPD	GTTGCCAGCC		0	1	0	0	I	379.438
400	OPC19_719		RAPD	GTTGCCAGCC		1	0	0	0	I	264.047
401	OPC19_981		RAPD	GTTGCCAGCC		0	1	0	0	Ic	8.66574
402	OPC5_551		RAPD	GATGACCGCC		1	0	0	0	I	682.339
403	OPD03_791		RAPD	ACCTGAACGG		0	1	0	0	VI	376.193
404	OPD06_1479		RAPD	ACCTGAACGG		0	1	0	0	II	309.574
405	OPD06_1583		RAPD	ACCTGAACGG		0	1	0	0	II	315.522
406	OPD06_1917		RAPD	ACCTGAACGG		0	1	0	0	IV	264.512
407	OPD06_749		RAPD	ACCTGAACGG		0	1	0	0	IV	181.757
408	OPD10_1185		RAPD	GGTCTACACC		0	0	1	0	LG08	37.8611
409	OPD10_467		RAPD	GGTCTACACC		0	0	1	0	LG07	3.88782
410	OPD10_611		RAPD	GGTCTACACC		0	0	1	0	Ib	0
411	OPD10_899		RAPD	GGTCTACACC		0	0	1	0	III	233.318
412	OPD12_1025		RAPD	CACCGTATCC		0	0	1	0	LG11	30.355
413	OPD12_1143		RAPD	CACCGTATCC		0	0	1	0	unlinked	-
414	OPD12_1243		RAPD	CACCGTATCC		0	1	0	0	III	332.044
415	OPD12_1342		RAPD	CACCGTATCC		0	0	1	0	Ib	15.983
416	OPD12_1689		RAPD	CACCGTATCC		0	1	0	0	LG21	22.1423
417	OPD12_1797		RAPD	CACCGTATCC		0	0	1	0	unlinked	-
418	OPD12_1854		RAPD	CACCGTATCC		0	1	0	0	LG06	21.3887
419	OPD12_1930		RAPD	CACCGTATCC		0	1	0	0	unlinked	-
420	OPD12_425		RAPD	CACCGTATCC		0	1	0	0	II	254.758
421	OPD12_493		RAPD	CACCGTATCC		0	1	0	0	II	169.723
422	OPD12_713		RAPD	CACCGTATCC		0	1	0	0	unlinked	-
423	OPD12_794		RAPD	CACCGTATCC		0	1	0	0	II	441.113
424	OPD12_878		RAPD	CACCGTATCC		0	0	1	0	III	111.808
425	OPD12_953		RAPD	CACCGTATCC		0	1	0	0	LG04	0
426	OPD13_760		RAPD	GGGGTGACGA		0	1	0	0	III	516.089
427	OPD15_1047		RAPD	CATCCGTGCT		0	1	0	0	unlinked	-
428	OPD15_1170		RAPD	CATCCGTGCT		1	0	0	0	unlinked	-
429	OPD15_1219		RAPD	CATCCGTGCT		0	1	0	0	III	444.486
430	OPD15_1594		RAPD	CATCCGTGCT		0	1	0	0	V	256.773
431	OPD15_422		RAPD	CATCCGTGCT		0	1	0	0	LG22	0
432	OPD15_470		RAPD	CATCCGTGCT		1	0	0	0	unlinked	-
433	OPD15_647		RAPD	CATCCGTGCT		1	0	0	0	I	79.3967
434	OPD15_737		RAPD	CATCCGTGCT		0	1	0	0	I	352.035
435	OPD15_828		RAPD	CATCCGTGCT		0	1	0	0	LG05	32.2792
436	OPD16_1732		RAPD	AGGGCGTAAG		0	0	1	0	III	334.546
437	OPD20_1007		RAPD	ACCCGGTCAC		0	0	1	0	III	407.419
438	OPD20_322		RAPD	ACCCGGTCAC		0	0	1	0	III	277.396
439	OPE17_1118		RAPD	CTACTGCCGT		0	0	1	0	LG09	12.5682
440	OPE17_1326		RAPD	CTACTGCCGT		0	1	0	0	II	248.933
441	OPE17_379		RAPD	CTACTGCCGT		0	1	0	0	IIa	59.8933
442	OPE17_493		RAPD	CTACTGCCGT		0	1	0	0	IV	57.2018
443	OPE17_738		RAPD	CTACTGCCGT		0	0	1	0	LG12	0
444	OPE17_768		RAPD	CTACTGCCGT		0	1	0	0	VI	326.431
445	OPE17_838		RAPD	CTACTGCCGT		0	1	0	0	VI	20.5311
446	OPE17_872		RAPD	CTACTGCCGT		0	1	0	0	LG23	0
447	OPF08_1120		RAPD	GGGATATCGG		0	1	0	0	unlinked	-
448	OPF08_1344		RAPD	GGGATATCGG		0	1	0	0	I	343.76
449	OPF08_1524		RAPD	GGGATATCGG		0	1	0	0	IV	47.061
450	OPF08_386		RAPD	GGGATATCGG		0	1	0	0	III	593.143
451	OPF08_518		RAPD	GGGATATCGG		0	1	0	0	IV	245.945
452	OPF08_701		RAPD	GGGATATCGG		0	0	1	0	LG02	84.4319
453	OPF08_710		RAPD	GGGATATCGG		0	1	0	0	III	422.826
454	OPF08_838		RAPD	GGGATATCGG		0	1	0	0	V	103.093
455	OPF08_853		RAPD	GGGATATCGG		0	0	1	0	V	62.0906
456	OPG04_1131		RAPD	AGCGTGTCTG		0	0	1	0	III	312.736
457	OPG04_1471		RAPD	AGCGTGTCTG		0	0	1	0	V	127.765
458	OPG04_810		RAPD	AGCGTGTCTG		0	0	1	0	LG26	0
459	OPG07_1043		RAPD	GAACCTGCGG		0	1	0	0	LG11	0
460	OPG07_1714		RAPD	GAACCTGCGG		0	1	0	0	I	414.991
461	OPG07_825		RAPD	GAACCTGCGG		0	1	0	0	I	242.797
462	OPG11_1066		RAPD	TGCCCGTCGT		0	0	1	0	I	803.278
463	OPG11_1145		RAPD	TGCCCGTCGT		0	0	1	0	II	77.6109
464	OPG11_1170		RAPD	TGCCCGTCGT		1	0	0	0	II	176.87
465	OPG11_1188		RAPD	TGCCCGTCGT		0	0	1	0	II	88.2636
466	OPG11_1260		RAPD	TGCCCGTCGT		0	0	1	0	unlinked	-
467	OPG11_1675		RAPD	TGCCCGTCGT		0	0	1	0	Ib	23.2538
468	OPG11_460		RAPD	TGCCCGTCGT		0	0	1	0	unlinked	-
469	OPG11_469		RAPD	TGCCCGTCGT		0	0	1	0	LG13	0
470	OPG15_1092		RAPD	ACTGGGACTC		0	1	0	0	VI	375.863
471	OPG15_590		RAPD	ACTGGGACTC		1	0	0	0	IIb	17.4773
472	OPG15_600		RAPD	ACTGGGACTC		0	1	0	0	II	39.6478
473	OPG15_610		RAPD	ACTGGGACTC		0	0	1	0	LG03	75.4696
474	OPG15_635		RAPD	ACTGGGACTC		0	0	1	0	LG09	25.9787
475	OPG15_830		RAPD	ACTGGGACTC		0	0	1	0	unlinked	-
476	OPG16_1130		RAPD	AGCGTCCTCC		0	0	1	0	unlinked	-
477	OPG16_1228		RAPD	AGCGTCCTCC		0	0	1	0	III	59.0616
478	OPG16_908		RAPD	AGCGTCCTCC		0	0	1	0	LG02	63.0369
479	OPG17_1148		RAPD	ACGACCGACA		0	1	0	0	III	289.984
480	OPH01_590		RAPD	GGTCGGAGAA		0	1	0	0	LG04	63.4761
481	OPH01_631		RAPD	GGTCGGAGAA		0	1	0	0	I	985.528
482	OPH01_683		RAPD	GGTCGGAGAA		0	1	0	0	II	423.909
483	OPH01_727		RAPD	GGTCGGAGAA		0	1	0	0	I	263.126
484	OPH01_900		RAPD	GGTCGGAGAA		0	1	0	0	I	424.208
485	OPH02_557		RAPD	TCGGACGTGA		0	1	0	0	I	913.364
486	OPH1_620		RAPD	GGTCGGAGAA		1	0	0	0	I	996.995
487	OPH17_1072		RAPD	CACTCTCCTC		0	0	1	0	unlinked	-
488	OPH17_1630		RAPD	CACTCTCCTC		0	0	1	0	LG02	76.9772
489	OPH17_546		RAPD	CACTCTCCTC		0	0	1	0	III	117.523
490	OPI01_1044		RAPD	ACCTGGACAC		1	0	0	0	III	257.26
491	OPI01_1281		RAPD	ACCTGGACAC		1	0	0	0	VI	403.208
492	OPI01_1657		RAPD	ACCTGGACAC		0	0	1	0	LG02	18.6607
493	OPI01_1985		RAPD	ACCTGGACAC		0	0	1	0	III	271.913
494	OPI01_410		RAPD	ACCTGGACAC		0	1	0	0	IV	353.675
495	OPI01_651		RAPD	ACCTGGACAC		1	0	0	0	IV	72.5638
496	OPI01_867		RAPD	ACCTGGACAC		1	0	0	0	II	65.6697
497	OPI05_1019		RAPD	TGTTCCACGG		0	1	0	0	VI	494.265
498	OPI10_1019		RAPD	ACAACGCGAG		1	0	0	0	unlinked	-
499	OPI10_1178		RAPD	ACAACGCGAG		0	0	1	0	VI	403.168
500	OPI10_1376		RAPD	ACAACGCGAG		1	0	0	0	IV	117.545
501	OPI10_1401		RAPD	ACAACGCGAG		0	0	1	0	LG07	0
502	OPI10_352		RAPD	ACAACGCGAG		1	0	0	0	LG18	19.4791
503	OPI10_557		RAPD	ACAACGCGAG		1	0	0	0	unlinked	-
504	OPI10_707		RAPD	ACAACGCGAG		0	0	1	0	V	54.0736
505	OPI11_1166		RAPD	ACATGCCGTG		0	1	0	0	IV	288.93
506	OPI11_1453		RAPD	ACATGCCGTG		1	0	0	0	I	763.875
507	OPI11_1786		RAPD	ACATGCCGTG		0	0	1	0	LG27	0
508	OPI11_483		RAPD	ACATGCCGTG		0	1	0	0	unlinked	-
509	OPI11_531		RAPD	ACATGCCGTG		0	1	0	0	I	615.001
510	OPI11_724		RAPD	ACATGCCGTG		0	1	0	0	unlinked	-
511	OPI11_901		RAPD	ACATGCCGTG		0	0	1	0	unlinked	-
512	OPI11_923		RAPD	ACATGCCGTG		0	1	0	0	LG04	31.8375
513	OPI11_978		RAPD	ACATGCCGTG		0	0	1	0	LG14	4.59287
514	OPI14_1199		RAPD	ACATGCCGTG		0	1	0	0	V	235.059
515	OPI14_1279		RAPD	ACATGCCGTG		0	0	1	0	unlinked	-
516	OPI14_1808		RAPD	ACATGCCGTG		0	0	1	0	LG09	0
517	OPI14_487		RAPD	ACATGCCGTG		0	1	0	0	I	385.507
518	OPI14_590		RAPD	ACATGCCGTG		0	1	0	0	I	448.473
519	OPI14_677		RAPD	ACATGCCGTG		0	0	1	0	Ia	19.0296
520	OPI14_940		RAPD	ACATGCCGTG		0	0	1	0	LG13	12.6287
521	OPI14_970		RAPD	ACATGCCGTG		0	0	1	0	LG13	6.94431
522	OPI16_388		RAPD	TCTCCGCCCT		0	1	0	0	II	56.5912
523	OPI16_395		RAPD	TCTCCGCCCT		1	0	0	0	VI	123.958
524	OPI16_436		RAPD	TCTCCGCCCT		0	1	0	0	III	291.235
525	OPI16_476		RAPD	TCTCCGCCCT		0	1	0	0	VI	93.8231
526	OPI16_564		RAPD	TCTCCGCCCT		0	1	0	0	unlinked	-
527	OPI16_772		RAPD	TCTCCGCCCT		1	0	0	0	I	862.105
528	OPJ01_1359		RAPD	CCCGGCATAA		0	1	0	0	IIa	58.0225
529	OPJ01_1369		RAPD	CCCGGCATAA		1	0	0	0	IIa	136.561
530	OPJ01_1431		RAPD	CCCGGCATAA		1	0	0	0	II	190.501
531	OPJ01_1442		RAPD	CCCGGCATAA		0	1	0	0	II	368.658
532	OPJ01_1641		RAPD	CCCGGCATAA		0	1	0	0	V	267.902
533	OPJ01_1669		RAPD	CCCGGCATAA		0	1	0	0	VI	189.696
534	OPJ01_662		RAPD	CCCGGCATAA		1	0	0	0	II	110.179
535	OPJ01_767		RAPD	CCCGGCATAA		0	0	1	0	LG15	0
536	OPJ01_823		RAPD	CCCGGCATAA		0	1	0	0	LG01	53.025
537	OPJ01_836		RAPD	CCCGGCATAA		0	0	1	0	LG08	0
538	OPJ01_896		RAPD	CCCGGCATAA		0	0	1	0	LG08	10.3869
539	OPJ06_1067		RAPD	TCGTTCCGCA		1	0	0	0	II	95.2508
540	OPJ06_1343		RAPD	TCGTTCCGCA		1	0	0	0	II	537.603
541	OPJ06_1652		RAPD	TCGTTCCGCA		1	0	0	0	II	215.932
542	OPJ06_1806		RAPD	TCGTTCCGCA		1	0	0	0	unlinked	-
543	OPJ06_861		RAPD	TCGTTCCGCA		1	0	0	0	I	302.335
544	OPJ07_1762		RAPD	CCTCTCGACA		1	0	0	0	unlinked	-
545	OPJ07_583		RAPD	CCTCTCGACA		1	0	0	0	LG03	0
546	OPJ07_765		RAPD	CCTCTCGACA		1	0	0	0	I	839.692
547	OPJ07_886		RAPD	CCTCTCGACA		1	0	0	0	unlinked	-
548	OPJ09_1019		RAPD	TGAGCCTCAC		1	0	0	0	III	272.894
549	OPJ09_1166		RAPD	TGAGCCTCAC		1	0	0	0	unlinked	-
550	OPJ09_1257		RAPD	TGAGCCTCAC		1	0	0	0	VI	367.179
551	OPJ09_664		RAPD	TGAGCCTCAC		1	0	0	0	IIa	117.262
552	OPJ09_707		RAPD	TGAGCCTCAC		1	0	0	0	I	359.731
553	OPJ10_1520		RAPD	AAGCCCGAGG		1	0	0	0	V	25.8574
554	OPJ10_374		RAPD	AAGCCCGAGG		1	0	0	0	I	340.636
555	OPJ10_429		RAPD	AAGCCCGAGG		1	0	0	0	I	777.811
556	OPJ10_642		RAPD	AAGCCCGAGG		1	0	0	0	I	424.018
557	OPJ11_1221		RAPD	ACTCCTGCGA		1	0	0	0	I	323.284
558	OPJ11_1734		RAPD	ACTCCTGCGA		1	0	0	0	unlinked	-
559	OPJ11_1A		RAPD	ACTCCTGCGA		1	0	0	0	V	53.9536
560	OPJ11_535		RAPD	ACTCCTGCGA		1	0	0	0	I	569.099
561	OPJ11_862		RAPD	ACTCCTGCGA		1	0	0	0	I	58.2808
562	OPJ11_979		RAPD	ACTCCTGCGA		1	0	0	0	IV	166.828
563	OPJ12_1000		RAPD	GTCCCGTGGT		0	0	1	0	II	215.692
564	OPJ12_1052		RAPD	GTCCCGTGGT		0	0	1	0	LG24	9.33704
565	OPJ12_1455		RAPD	GTCCCGTGGT		0	0	1	0	unlinked	-
566	OPJ12_1654		RAPD	GTCCCGTGGT		0	1	0	0	I	71.554
567	OPJ12_565		RAPD	GTCCCGTGGT		0	0	1	0	unlinked	-
568	OPJ12_592		RAPD	GTCCCGTGGT		0	1	0	0	I	603.806
569	OPJ12_646		RAPD	GTCCCGTGGT		0	1	0	0	unlinked	-
570	OPJ12_708		RAPD	GTCCCGTGGT		0	0	1	0	unlinked	-
571	OPJ12_828		RAPD	GTCCCGTGGT		0	0	1	0	II	199.631
572	OPJ12_868		RAPD	GTCCCGTGGT		1	0	0	0	III	110.488
573	OPJ12_981		RAPD	GTCCCGTGGT		0	1	0	0	unlinked	-
574	OPJ13_1193		RAPD	CCACACTACC		0	1	0	0	LG05	48.5502
575	OPJ13_1216		RAPD	CCACACTACC		1	0	0	0	unlinked	-
576	OPJ13_1251		RAPD	CCACACTACC		0	1	0	0	unlinked	-
577	OPJ13_495		RAPD	CCACACTACC		1	0	0	0	IV	128.812
578	OPJ13_784		RAPD	CCACACTACC		0	1	0	0	LG01	22.6126
579	OPJ14_490		RAPD	CACCCGGATG		0	1	0	0	I	323.244
580	OPJ14_504		RAPD	CACCCGGATG		1	0	0	0	III	148.621
581	OPJ16_707		RAPD	CTGCTTAGGG		0	0	1	0	unlinked	-
582	OPJ16_799		RAPD	CTGCTTAGGG		0	0	1	0	LG02	51.5805
583	OPJ18_1088		RAPD	TGGTCGCAGA		0	1	0	0	I	1041.2
584	OPJ18_430		RAPD	TGGTCGCAGA		0	0	1	0	VI	313.314
585	OPJ18_504		RAPD	TGGTCGCAGA		0	1	0	0	I	18.3308
586	OPJ18_511		RAPD	TGGTCGCAGA		0	0	1	0	LG25	20.6726
587	OPJ18_517		RAPD	TGGTCGCAGA		0	1	0	0	LG05	0
588	OPJ18_579		RAPD	TGGTCGCAGA		0	1	0	0	I	687.7
589	OPJ18_655		RAPD	TGGTCGCAGA		0	0	1	0	II	91.9595
590	OPJ18_692		RAPD	TGGTCGCAGA		0	0	1	0	III	255.159
591	OPJ18_816		RAPD	TGGTCGCAGA		0	1	0	0	V	16.0732
592	OPJ18_858		RAPD	TGGTCGCAGA		0	0	1	0	I	1000.05
593	OPJ18_872		RAPD	TGGTCGCAGA		0	1	0	0	unlinked	-
594	OPJ18_975		RAPD	TGGTCGCAGA		0	1	0	0	VI	400.506
595	OPK03_424		RAPD	CCAGCTTAGG		0	1	0	0	I	32.8795
596	OPK03_897		RAPD	CCAGCTTAGG		0	1	0	0	unlinked	-
597	OPK09_1142		RAPD	CCCTACCGAC		0	1	0	0	IV	239.55
598	OPK09_586		RAPD	CCCTACCGAC		0	1	0	0	IV	425.197
599	OPK09_622		RAPD	CCCTACCGAC		1	0	0	0	IV	67.9104
600	OPK09_665		RAPD	CCCTACCGAC		0	1	0	0	IV	228.47
601	OPK09_831		RAPD	CCCTACCGAC		0	1	0	0	I	393.286
602	OPK09_870		RAPD	CCCTACCGAC		1	0	0	0	VI	142.303
603	OPK09_944		RAPD	CCCTACCGAC		1	0	0	0	III	264.5
604	OPK16_1144		RAPD	GAGCGTCGAA		0	0	1	0	II	97.6627
605	OPK16_1288		RAPD	GAGCGTCGAA		0	0	1	0	VI	177.935
606	OPK16_1418		RAPD	GAGCGTCGAA		0	0	1	0	unlinked	-
607	OPK16_653		RAPD	GAGCGTCGAA		1	0	0	0	unlinked	-
608	OPK16_806		RAPD	GAGCGTCGAA		1	0	0	0	II	120.398
609	OPK17_475		RAPD	CCCAGCTGTG		1	0	0	0	I	1038.54
610	OPK17_888		RAPD	CCCAGCTGTG		1	0	0	0	unlinked	-
611	OPK18_1049		RAPD	CCTAGTCGAG		0	1	0	0	V	323.079
612	OPK18_1219		RAPD	CCTAGTCGAG		0	1	0	0	III	371.337
613	OPK18_1580		RAPD	CCTAGTCGAG		0	1	0	0	V	147.212
614	OPK18_502		RAPD	CCTAGTCGAG		0	1	0	0	unlinked	-
615	OPK18_647		RAPD	CCTAGTCGAG		0	1	0	0	IV	398.198
616	OPK18_699		RAPD	CCTAGTCGAG		0	1	0	0	II	212.538
617	OPK18_715		RAPD	CCTAGTCGAG		0	1	0	0	V	204.121
618	OPK18_783		RAPD	CCTAGTCGAG		0	1	0	0	unlinked	-
619	OPK19_600		RAPD	CACAGGCGGA		1	0	0	0	I	294.266
620	OPK19_614		RAPD	CACAGGCGGA		0	1	0	0	II	18.7672
621	OPK19_674		RAPD	CACAGGCGGA		0	1	0	0	II	482.746
622	OPK19_931		RAPD	CACAGGCGGA		0	1	0	0	III	285.952
623	OPL03_1124		RAPD	CCAGCAGCTT		1	0	0	0	unlinked	-
624	OPL03_438		RAPD	CCAGCAGCTT		1	0	0	0	I	84.9393
625	OPL03_950		RAPD	CCAGCAGCTT		1	0	0	0	I	91.6347
626	OPL08_1154		RAPD	AGCAGGTGGA		1	0	0	0	VI	172.898
627	OPL08_438		RAPD	AGCAGGTGGA		1	0	0	0	II	142.672
628	OPL08_474		RAPD	AGCAGGTGGA		1	0	0	0	LG03	17.8065
629	OPL09_1161		RAPD	TGCGAGAGTC		0	0	1	0	LG10	9.53405
630	OPL09_1433		RAPD	TGCGAGAGTC		0	0	1	0	LG29	0
631	OPL09_1564		RAPD	TGCGAGAGTC		0	0	1	0	IIIa	20.5477
632	OPL09_1681		RAPD	TGCGAGAGTC		0	0	1	0	LG27	8.40838
633	OPL09_632		RAPD	TGCGAGAGTC		0	0	1	0	V	95.4849
634	OPL12_1030		RAPD	GGGCGGTACT		0	1	0	0	unlinked	-
635	OPL12_1075		RAPD	GGGCGGTACT		1	0	0	0	I	368.949
636	OPL12_1661		RAPD	GGGCGGTACT		1	0	0	0	LG19	3.47559
637	OPL12_327		RAPD	GGGCGGTACT		1	0	0	0	I	696.267
638	OPL12_455		RAPD	GGGCGGTACT		1	0	0	0	III	282.811
639	OPL12_552		RAPD	GGGCGGTACT		1	0	0	0	I	553.558
640	OPL12_622		RAPD	GGGCGGTACT		0	0	1	0	VI	326.271
641	OPL12_656		RAPD	GGGCGGTACT		0	0	1	0	LG28	0
642	OPL12_686		RAPD	GGGCGGTACT		0	0	1	0	III	245.534
643	OPL12_730		RAPD	GGGCGGTACT		0	1	0	0	unlinked	-
644	OPL12_951		RAPD	GGGCGGTACT		0	1	0	0	I	1003.49
645	OPL18_1025		RAPD	ACCACCCACC		1	0	0	0	VI	151.582
646	OPL18_1191		RAPD	ACCACCCACC		0	1	0	0	VI	233.311
647	OPL18_607		RAPD	ACCACCCACC		0	1	0	0	IV	53.71
648	OPL18_751		RAPD	ACCACCCACC		1	0	0	0	II	156.185
649	OPL18_868		RAPD	ACCACCCACC		1	0	0	0	I	669.158
650	OPL18_939		RAPD	ACCACCCACC		0	1	0	0	LG04	50.2993
651	OPL18_949		RAPD	ACCACCCACC		1	0	0	0	LG04	34.8812
652	OPM09_1208		RAPD	GTCTTGCGGA		0	1	0	0	unlinked	-
653	OPM09_1282		RAPD	GTCTTGCGGA		1	0	0	0	I	790.942
654	OPM09_1392		RAPD	GTCTTGCGGA		1	0	0	0	III	246.134
655	OPM09_503		RAPD	GTCTTGCGGA		0	0	1	0	I	993.178
656	OPM09_526		RAPD	GTCTTGCGGA		0	1	0	0	I	957.235
657	OPM09_596		RAPD	GTCTTGCGGA		0	1	0	0	IV	249.286
658	OPM09_752		RAPD	GTCTTGCGGA		0	0	1	0	LG10	16.7538
659	OPM09_758		RAPD	GTCTTGCGGA		0	1	0	0	II	21.6103
660	OPM09_850		RAPD	GTCTTGCGGA		0	1	0	0	IV	336.836
661	OPM09_930		RAPD	GTCTTGCGGA		1	0	0	0	I	973.854
662	OPM09_974		RAPD	GTCTTGCGGA		1	0	0	0	I	93.2752
663	OPM15_636		RAPD	GACCTACCAC		0	1	0	0	II	102.7
664	OPM15_709		RAPD	GACCTACCAC		0	1	0	0	V	215.287
665	OPM15_794		RAPD	GACCTACCAC		0	1	0	0	II	113.443
666	OPM18_1039		RAPD	CACCATCCGT		1	0	0	0	IVa	11.0175
667	OPM18_1043		RAPD	CACCATCCGT		0	1	0	0	unlinked	-
668	OPM18_1093		RAPD	CACCATCCGT		0	1	0	0	II	522.46
669	OPM18_1192		RAPD	CACCATCCGT		0	1	0	0	I	366.106
670	OPM18_1307		RAPD	CACCATCCGT		0	1	0	0	IV	197.41
671	OPM18_1506		RAPD	CACCATCCGT		0	1	0	0	IV	368.177
672	OPM18_1620		RAPD	CACCATCCGT		0	1	0	0	I	185.137
673	OPM18_1689		RAPD	CACCATCCGT		0	1	0	0	I	210.586
674	OPM18_749		RAPD	CACCATCCGT		0	1	0	0	IV	180.687
675	OPM18_812		RAPD	CACCATCCGT		0	1	0	0	I	667.077
676	OPM18_864		RAPD	CACCATCCGT		0	1	0	0	VI	188.125
677	OPM19_1060		RAPD	CCTTCAGGCA		0	1	0	0	LG06	37.4049
678	OPM19_661		RAPD	CCTTCAGGCA		0	1	0	0	I	885.352
679	OPM19_699		RAPD	CCTTCAGGCA		0	1	0	0	IV	327.434
680	OPM19_966		RAPD	CCTTCAGGCA		0	1	0	0	IV	271.089
681	OPN06_1016		RAPD	GAGACGCACA		0	1	0	0	VI	376.153
682	OPN07_1019		RAPD	CAGCCCAGAG		0	0	1	0	LG02	0
683	OPN07_1409		RAPD	CAGCCCAGAG		0	1	0	0	VI	428.805
684	OPN07_1625		RAPD	CAGCCCAGAG		0	0	1	0	LG07	5.37826
685	OPN07_1628		RAPD	CAGCCCAGAG		0	1	0	0	IV	312.035
686	OPN07_673		RAPD	CAGCCCAGAG		0	1	0	0	II	505.057
687	OPN07_725		RAPD	CAGCCCAGAG		0	1	0	0	II	9.79334
688	OPN07_878		RAPD	CAGCCCAGAG		0	1	0	0	VI	458.614
689	OPO02_731		RAPD	ACGTAGCGTC		0	0	1	0	LG29	6.89335
690	OPO02_820		RAPD	ACGTAGCGTC		0	0	1	0	VI	185.994
691	OPO05_1148		RAPD	CCCAGTCACT		0	0	1	0	LG10	0
692	OPO05_1245		RAPD	CCCAGTCACT		0	0	1	0	IIIa	24.8382
693	OPO05_1932		RAPD	CCCAGTCACT		0	0	1	0	Ia	57.8039
694	OPO05_476		RAPD	CCCAGTCACT		0	0	1	0	LG14	0
695	OPO05_743		RAPD	CCCAGTCACT		0	0	1	0	VI	183.903
696	OPO06_1033		RAPD	CCACGGGAAG		0	0	1	0	unlinked	-
697	OPO06_546		RAPD	CCACGGGAAG		0	0	1	0	LG14	26.4336
698	OPO06_917		RAPD	CCACGGGAAG		0	0	1	0	LG15	12.4086
699	OPO09_1156		RAPD	TCCCACGCAA		0	0	1	0	V	39.3295
700	OPO09_579		RAPD	TCCCACGCAA		0	0	1	0	Ia	0
701	OPP08_556		RAPD	ACATCGCCCA		0	1	0	0	II	270.04
702	OPP10_555		RAPD	TCCCGCCTAC		0	1	0	0	II	260.226
703	OPP17_944		RAPD	TGACCCGCCT		0	0	1	0	III	282.851
704	OPP17_993		RAPD	TGACCCGCCT		0	0	1	0	LG02	29.4344
705	OPQ15_476		RAPD	GGGTAACGTG		1	0	0	0	LG04	18.9708
706	OPQ19_1074		RAPD	CCCCCTATCA		0	0	1	0	LG03	91.9851
707	OPQ19_1605		RAPD	CCCCCTATCA		0	0	1	0	LG26	9.3681
708	OPQ19_901		RAPD	CCCCCTATCA		0	0	1	0	I	777.371
709	OPR04_606		RAPD	CCCGTAGCAC		0	1	0	0	III	553.538
710	OPR16_1336		RAPD	CTCTGCGCGT		0	1	0	0	III	579.967
711	OPR16_1461		RAPD	CTCTGCGCGT		0	0	1	0	I	788.841
712	OPR16_1577		RAPD	CTCTGCGCGT		0	0	1	0	II	248.973
713	OPR16_1814		RAPD	CTCTGCGCGT		0	0	1	0	unlinked	-
714	OPR16_773		RAPD	CTCTGCGCGT		0	0	1	0	LG15	28.0276
715	OPR16_842		RAPD	CTCTGCGCGT		0	0	1	0	Ia	42.5474
716	OPR16_908		RAPD	CTCTGCGCGT		0	0	1	0	V	135.026
717	OPR16_917		RAPD	CTCTGCGCGT		0	1	0	0	V	113.431
718	OPS01_1290		RAPD	CTACTGCGCT		0	1	0	0	III	558
719	OPS01_522		RAPD	CTACTGCGCT		0	1	0	0	VI	221.615
720	OPS01_629		RAPD	CTACTGCGCT		0	1	0	0	unlinked	-
721	OPS01_699		RAPD	CTACTGCGCT		0	1	0	0	VI	177.975
722	OPS08_1019		RAPD	TTCAGGGTGG		0	1	0	0	VI	375.173
723	OPS09_760		RAPD	TCCTGGTCCC		0	1	0	0	VI	423.677
724	OPS18_1044		RAPD	CTGGCGAACT		0	1	0	0	II	279.363
725	OPT12_1472		RAPD	GGGTGTGTAG		0	1	0	0	unlinked	-
726	OPT12_281		RAPD	GGGTGTGTAG		0	1	0	0	VI	210.243
727	OPT12_389		RAPD	GGGTGTGTAG		0	1	0	0	V	260.61
728	OPT12_616		RAPD	GGGTGTGTAG		0	1	0	0	III	392.542
729	OPT12_678		RAPD	GGGTGTGTAG		0	1	0	0	I	707.146
730	OPT19_1133		RAPD	GTCCGTATGG		0	1	0	0	I	411.596
731	OPT19_1408		RAPD	GTCCGTATGG		0	1	0	0	I	676.776
732	OPT19_477		RAPD	GTCCGTATGG		0	1	0	0	IV	123.33
733	OPT19_713		RAPD	GTCCGTATGG		0	1	0	0	IV	190.791
734	OPT19_841		RAPD	GTCCGTATGG		0	1	0	0	unlinked	-
735	OPU09_1739		RAPD	CCACATCGGT		0	1	0	0	II	402.328
736	OPU09_1903		RAPD	CCACATCGGT		0	1	0	0	I	253.156
737	OPU09_348		RAPD	CCACATCGGT		0	1	0	0	I	727.397
738	OPU09_481		RAPD	CCACATCGGT		0	1	0	0	II	390.903
739	OPU09_669		RAPD	CCACATCGGT		0	1	0	0	I	86.83
740	OPU09_676		RAPD	CCACATCGGT		0	0	1	0	LG02	96.448
741	OPU09_718		RAPD	CCACATCGGT		0	1	0	0	IIa	77.3167
742	OPU09_726		RAPD	CCACATCGGT		0	0	1	0	LG16	20.1434
743	OPU09_809		RAPD	CCACATCGGT		0	1	0	0	LG01	15.5969
744	OPU09_831		RAPD	CCACATCGGT		0	0	1	0	VI	381.088
745	OPU10_1015		RAPD	ACCTCGGCAC		0	1	0	0	I	694.916
746	OPU10_1163		RAPD	ACCTCGGCAC		0	1	0	0	unlinked	-
747	OPU10_959		RAPD	ACCTCGGCAC		0	1	0	0	III	301.294
748	OPU11_1232		RAPD	AGACCCAGAG		0	0	1	0	LG02	33.7854
749	OPU11_1311		RAPD	AGACCCAGAG		0	1	0	0	I	219.912
750	OPU11_1502		RAPD	AGACCCAGAG		0	0	1	0	LG09	15.8629
751	OPU11_1577		RAPD	AGACCCAGAG		0	0	1	0	I	1013.8
752	OPU11_1761		RAPD	AGACCCAGAG		0	1	0	0	III	504.122
753	OPU11_615		RAPD	AGACCCAGAG		0	1	0	0	I	587.924
754	OPU11_666		RAPD	AGACCCAGAG		0	0	1	0	LG28	13.4342
755	OPU11_744		RAPD	AGACCCAGAG		0	0	1	0	LG08	30.1915
756	OPU11_872		RAPD	AGACCCAGAG		0	1	0	0	III	562.769
757	OPU11_905		RAPD	AGACCCAGAG		0	0	1	0	IIIa	32.6307
758	OPU16_869		RAPD	CTGCGCTGGA		0	1	0	0	III	565.421
759	OPW03_1101		RAPD	GTCCGGAGTG		0	1	0	0	IIa	22.7011
760	OPW03_394		RAPD	GTCCGGAGTG		0	1	0	0	unlinked	-
761	OPW03_423		RAPD	GTCCGGAGTG		0	1	0	0	I	933.98
762	OPW03_787		RAPD	GTCCGGAGTG		0	1	0	0	I	436.065
763	OPW03_955		RAPD	GTCCGGAGTG		0	1	0	0	unlinked	-
764	OPW05_1148		RAPD	GGCGGATAAG		0	1	0	0	V	75.9338
765	OPW05_202		RAPD	GGCGGATAAG		0	1	0	0	III	75.7627
766	OPW05_279		RAPD	GGCGGATAAG		0	1	0	0	V	53.9936
767	OPW05_607		RAPD	GGCGGATAAG		0	1	0	0	VI	37.65
768	OPW05_659		RAPD	GGCGGATAAG		0	1	0	0	LG23	18.7984
769	OPW05_750		RAPD	GGCGGATAAG		0	1	0	0	IIa	39.7865
770	OPW05_863		RAPD	GGCGGATAAG		0	1	0	0	I	750.838
771	OPW05_914		RAPD	GGCGGATAAG		0	1	0	0	I	690.061
772	OPW07_1388		RAPD	CTGGACGTCA		0	1	0	0	LG01	0
773	OPW07_1947		RAPD	CTGGACGTCA		0	1	0	0	III	341.699
774	OPW07_489		RAPD	CTGGACGTCA		0	1	0	0	VI	60.2237
775	OPW07_711		RAPD	CTGGACGTCA		0	1	0	0	III	285.992
776	OPW07_772		RAPD	CTGGACGTCA		0	1	0	0	VI	195.829
777	OPW15_1021		RAPD	ACACCGGAAC		0	1	0	0	V	22.8036
778	OPW15_1456		RAPD	ACACCGGAAC		0	0	1	0	III	419.35
779	OPW15_505		RAPD	ACACCGGAAC		0	0	1	0	III	412.001
780	OPW15_508		RAPD	ACACCGGAAC		0	1	0	0	III	383.598
781	OPW15_576		RAPD	ACACCGGAAC		0	1	0	0	III	385.72
782	OPW15_836		RAPD	ACACCGGAAC		0	1	0	0	III	510.202
783	OPW15_924		RAPD	ACACCGGAAC		0	0	1	0	IIa	69.7218
784	OPX05_1453		RAPD	CCTTTCCCTC		0	1	0	0	VI	386.012
785	OPZ01_1300		RAPD	TCTGTGCCAC		0	0	1	0	unlinked	-
786	OPZ01_558		RAPD	TCTGTGCCAC		0	0	1	0	V	54.0336
787	OPZ01_700		RAPD	TCTGTGCCAC		0	0	1	0	II	242.474
788	OPZ01_736		RAPD	TCTGTGCCAC		0	0	1	0	II	137.476
789	OPZ01_801		RAPD	TCTGTGCCAC		0	0	1	0	unlinked	-
790	OPZ08_530		RAPD	GGGTGGGTAA		0	1	0	0	III	439.782
791	OPZ08_987		RAPD	GGGTGGGTAA		0	1	0	0	II	378.516
792	OPZ11_809		RAPD	CTCAGTCGCA		0	1	0	0	VI	381.048
793	OPZ16_760		RAPD	TCCCCATCAC		0	1	0	0	VI	321.093
794	OPZ17_620		RAPD	CCTTCCCACT		0	1	0	0	VI	309.668
795	RGA_2_97		RGA	TTAGGAACGAGGGAGCATAG	ATTCTTTAGCCATTTCACGC	0	1	0	0	VI	151.402
796	RGA01		RGA	ACCCTTGCACAACTTGTTTAC	GCAATCCTCCACACTTTCTTG	1	1	1	1	IIa	86.8714
797	RGA03		RGA	GTACAACCATGACACTATAA	TTTCTAACAATCTCTTTGCC	1	1	1	1	I	981.268
798	RGA08		RGA	GCCTTGTATGCTAGAATCTC	GGCCACGGACATAGTTTAG	1	1	1	1	VI	165.178
799	RGA09		RGA	ATGACCGAATCTCACAACAA	GTCATTAACCAACCATTCC	1	1	1	1	VI	205.397
800	RGA3P		RGA	AGACGACTCTTGCTACTG	GAGAGGAACTTGGTAAAC	0	0	1	0	VI	188.165
801	SCAD16	SCAD16-B6	SCAR	GGGCGTCATTCACGGATGAG	GGGCGTCCGAAGAAAGTGGT	0	1	0	0	III	257.3
802	SCAR_D15_1411		SCAR	CATCCGTGCTCAAAAACATCT	CATCCGTGCTATGGAATAATG	0	1	0	0	VI	320.153
803	B3		Seed storage protein	TTCATCATTCAAGGGAAGGGAGTACTTGG	GCGTTTATGTTCCAGTGTGGAGCATATATACC	1	1	0	1	III	135.466
804	B4		Seed storage protein	TTACATCATCCAAGGAAAGGGTGTTATTGG	GCGTTTATGTTCCAGTGTGGAGCATATATACC	1	1	1	1	III	104.551
805	USP		Seed storage protein	GAAGATTATTGGCAATCTATTTGGCC	TTGTCTGCGGTATGATTTGGTACCC	1	0	0	0	I	476.915
806	VI1		Seed storage protein	-	-	0	0	1	0	LG16	34.354
807	AA491		SSR	GAGGTGGTGTTGAATTTGTG	CCTAATTTTACCCCTCTCTCTCT	1	0	0	0	VI	195.339
808	AG2		SSR	CAAAGCAGTTTTTGTTACATGG	TTGTTAAACTAAATATTGGCGTG	1	0	0	0	unlinked	-
809	GA3		SSR	TTGGGAGTTTAAGGGAAGAA	ATCATGACCTAGCGGATGAT	1	0	0	0	I	447.648
810	GA4		SSR	GAACTAAGGTGTACACGCGGG3	GGGGGGTAGATCTTGTTTTTTCC3	1	1	1	1	I	499.069
811	GA6		SSR	GAAAGGTTTTCTGATTCCAACAA	GACAGTGTACGTAGACCCACGC	1	0	0	0	unlinked	-
812	GAII3		SSR	GAAAAAAAAAAAAGAAGCCAGGG	GGGGTTTCCCGGGTTAGATGTT	1	0	0	0	I	883.381
813	GAII30		SSR	GGAAAATATGATGAAAAAGCCGC3	GAGTCGATATCACGTCGGAGG3	1	1	0	1	I	390.513
814	GAII59		SSR	GTAATGTGGCCCAATCCAATT3	GTGAATTGTTGAAGATGGATGAA	1	1	1	1	VI	49.8463
815	GAII68		SSR	GATGTGAAGCGCAAGTGACTG	CGAATTTCCGTCAGTGGC	1	0	0	0	I	662.08
816	GAII8		SSR	GTTATTATTATGTACGCGCGTGC3	GAATAAGCAGAAACGCGACGT	1	0	0	0	II	145.746
817	GAII8_1		SSR	GTTATTATTATGTACGCGCGTGC3	GAATAAGCAGAAACGCGACGT	0	1	0	0	VI	56.8314
818	GAII8_2		SSR	GTTATTATTATGTACGCGCGTGC3	GAATAAGCAGAAACGCGACGT	0	1	0	0	II	258.505
819	GATA3		SSR	GTGACCGGTCAACAATTTTCA	GTTGAAGAGAGTTGAGAAAACGG	1	0	0	0	II	0
820	GATAII		SSR	GACGCACCCTACTGCATCAC	GGTGTCCCACCAGGTAACTCG	1	0	0	0	I	626.144
821	JF1GA3		SSR	ATGCTGAGGATGCAGGATCGA	TAATTTGTTGGTCTCAGTGC3	1	1	1	1	I	632.194
822	SM4		SSR	GTGTTGAAGGCACTTCAGCAG	GCCCATTGACCTTGCTTGG	1	0	0	0	LG17	18.238
823	Vfg1		SSR	TTTCAGCAAACCAATC	GGCATTCAGTCTTGTA	0	0	1	0	LG16	0
824	VFG13		SSR	GGTTGGGATCGTTGAA	TGGCCTTATCTCCAAT	1	0	0	0	I	270.329
825	Vfg28		SSR	AGAGTCCCAATGGGTT	CCAAAGGCAAGGGCTT	0	0	1	0	LG10	6.78128
826	VFG6		SSR	CCTAACAGAAGGTTCA	GATGCAAGGTGATTCT	1	0	0	0	LG01	39.5747
827	VFG61		SSR	GCCGATATTTTTGACA	TGAATGCTTCTAACAA	1	0	0	0	IV	211.935
828	Vfg69		SSR	ATTGGGAGGAAGGTT	TTCCAATTTTCCTCTCT	0	0	1	0	V	209.683
		1 http://www.pcgin.org/GLIP/GLIP.htm
		2 Ellwood et al. (2008)
		3 Díaz-Ruiz et al. (2010)
		4 Cruz-Izquierdo et al. (2012)
		5 Gutierrez et al. (in press)
		6 Gutierrez et al. (2008)
		7 Polymorphism detection methods. CAP: Cleavage Amplified Polymorphism, the restriction enzyme used in the digestion is between brackets; P/A: presence or absence of the band; Length polymorphism and SnapShot
